# Supplementary material for: Artificial flowers as a tool for investigating multimodal flower choice in wild insects
Source: Ecol Evol. 2023 Nov 20;13(11):e10687. doi: 10.1002/ece3.10687 (PMC10659823; doi:10.1002/ece3.10687)
Supplement: Supplementary file 2 — Data S1 [file ECE3-13-e10687-s001.zip]

Archive with 4 entries (4 files):
- art_flowers_metadata.xlsx
- artificial_flower_data.csv
- multinom_visitation.csv
- multinom_visitation_metadata.xlsx
