# Supplementary material for: Artificial flowers as a tool for investigating multimodal flower choice in wild insects
Source: Ecol Evol. 2023 Nov 20;13(11):e10687. doi: 10.1002/ece3.10687 (PMC10659823; doi:10.1002/ece3.10687)
Supplement: Supplementary file 2 — Data S1 [file ECE3-13-e10687-s001.zip › art_flowers_metadata.xlsx]

## Sheet: Sheet1
				date	date experiment conducted
				pollen	Feedbee substitute present (y/n)
				nectar	n= not present,y= present
				shape	daisy, daisy_vert, disc, disc_vert
				colour	yellow, blue
				size	large, small
				linalool	n= not present,y= present
				citral	n= not present,y= present
				site	site id number
				insect_abundance	number of insects that approached, landed or fed
				species_richness	total number of spcies that approached, landed fed
				honey_bee	number of Apis
				tetragonula	Num Tcarb
				no_hb	Abundance excluding honeybees
				hoverfly	Syrphids
				feed	The number of insects that fed on flowers
				land	The number that landed, but did not feed
				approach	The number of insects that approached, but did not land or feed
				feed_land	The number of insetcs that fed and/orlanded
				spec_rich_land	Number of taxa that landed or fed
				observer	Who recorded info
				treatment_real	Unique flower identifier
				food_cat	nn= no pollen, no nectar, ny= no pollen, has nectar, yn =has pollen, no nectar, nn= no pollen, no nectar
				smell_cat	nn= no odours, yy = linalool and citral, yn= linaloom, no citral, ny = no libalool, has citral
