# Supplementary material for: Artificial flowers as a tool for investigating multimodal flower choice in wild insects
Source: Ecol Evol. 2023 Nov 20;13(11):e10687. doi: 10.1002/ece3.10687 (PMC10659823; doi:10.1002/ece3.10687)
Supplement: Supplementary file 2 — Data S1 [file ECE3-13-e10687-s001.zip › artificial_flower_data.csv]

date	pollen	nectar	shape	colour	size	linalool	citral	site	insect_abundance	species_richness	honey_bee	tetragonula	no_hb	hoverfly	feed	land	approach	feed_land	spec_rich_land	observer	treatment_real	food_cat	smell_cat
26/02/2021	n	n	daisy	yellow	large	y	n	S6	1	1	0	0	1	0	0	1	0	1	1	k	1k	nn	yn
26/02/2021	n	n	daisy_vert	yellow	small	n	y	S39	0	0	0	0	0	0	0	0	0	0	0	k	2k	nn	ny
26/02/2021	n	y	daisy	blue	large	n	y	S4	1	1	1	0	0	0	1	0	0	1	1	k	3k	ny	ny
26/02/2021	n	y	daisy_vert	blue	small	y	n	S32	1	1	0	0	1	0	0	1	0	1	1	k	4k	ny	yn
26/02/2021	y	n	daisy	blue	small	y	y	S33	0	0	0	0	0	0	0	0	0	0	0	k	5k	yn	yy
26/02/2021	y	n	daisy_vert	blue	large	n	n	S28	3	2	1	0	2	0	0	0	3	0	0	k	6k	yn	nn
26/02/2021	y	y	daisy	yellow	small	n	n	S17	0	0	0	0	0	0	0	0	0	0	0	k	7k	yy	nn
26/02/2021	y	y	daisy_vert	yellow	large	y	y	S3	2	2	0	0	2	0	1	0	1	1	1	k	8k	yy	yy
28/02/2021	n	n	daisy	yellow	large	y	n	S17	2	2	0	0	2	0	0	0	2	0	0	k	1k	nn	yn
28/02/2021	n	n	daisy	yellow	large	y	n	S17	4	3	1	0	3	0	1	2	1	3	2	k	1k	nn	yn
28/02/2021	n	n	daisy_vert	yellow	small	n	y	S3	0	0	0	0	0	0	0	0	0	0	0	k	2k	nn	ny
28/02/2021	n	n	daisy_vert	yellow	small	n	y	S3	2	1	0	0	2	0	0	0	2	0	0	k	2k	nn	ny
28/02/2021	n	y	daisy	blue	large	n	y	S5	2	1	0	2	2	0	2	0	0	2	1	k	3k	ny	ny
28/02/2021	n	y	daisy	blue	large	n	y	S5	3	1	0	3	3	0	3	0	0	3	1	k	3k	ny	ny
28/02/2021	n	y	daisy_vert	blue	small	y	n	S28	0	0	0	0	0	0	0	0	0	0	0	k	4k	ny	yn
28/02/2021	n	y	daisy_vert	blue	small	y	n	S28	1	1	1	0	0	0	0	0	1	0	0	k	4k	ny	yn
28/02/2021	y	n	daisy	blue	small	y	y	S38	2	2	0	0	2	0	2	0	0	2	2	k	5k	yn	yy
28/02/2021	y	n	daisy	blue	small	y	y	S38	2	2	0	0	2	0	0	1	1	1	1	k	5k	yn	yy
28/02/2021	y	n	daisy_vert	blue	large	n	n	S21	1	1	0	0	1	0	0	0	1	0	0	k	6k	yn	nn
28/02/2021	y	n	daisy_vert	blue	large	n	n	S21	0	0	0	0	0	0	0	0	0	0	0	k	6k	yn	nn
28/02/2021	y	y	daisy	yellow	small	n	n	S26	1	1	0	0	1	0	1	0	0	1	1	k	7k	yy	nn
28/02/2021	y	y	daisy	yellow	small	n	n	S26	1	1	0	0	1	0	0	1	0	1	1	k	7k	yy	nn
28/02/2021	y	y	daisy_vert	yellow	large	y	y	S36	5	3	2	0	3	0	1	1	3	2	2	k	8k	yy	yy
28/02/2021	y	y	daisy_vert	yellow	large	y	y	S36	1	1	0	0	1	0	0	0	1	0	0	k	8k	yy	yy
1/03/2021	n	n	daisy	yellow	large	y	n	S37	1	1	0	0	1	0	0	1	0	1	1	k	1k	nn	yn
1/03/2021	n	n	daisy	yellow	large	y	n	S37	0	0	0	0	0	0	0	0	0	0	0	k	1k	nn	yn
1/03/2021	n	n	daisy_vert	yellow	small	n	y	S31	0	0	0	0	0	0	0	0	0	0	0	k	2k	nn	ny
1/03/2021	n	n	daisy_vert	yellow	small	n	y	S31	0	0	0	0	0	0	0	0	0	0	0	k	2k	nn	ny
1/03/2021	n	y	daisy	blue	large	n	y	S33	0	0	0	0	0	0	0	0	0	0	0	k	3k	ny	ny
1/03/2021	n	y	daisy	blue	large	n	y	S33	0	0	0	0	0	0	0	0	0	0	0	k	3k	ny	ny
1/03/2021	n	y	daisy_vert	blue	small	y	n	S6	2	2	0	1	2	0	0	0	2	0	0	k	4k	ny	yn
1/03/2021	n	y	daisy_vert	blue	small	y	n	S6	6	2	2	4	4	0	5	1	0	6	2	k	4k	ny	yn
1/03/2021	y	n	daisy	blue	small	y	y	S36	1	1	0	0	1	0	0	0	1	0	0	k	5k	yn	yy
1/03/2021	y	n	daisy	blue	small	y	y	S36	4	1	0	0	4	0	0	4	0	4	1	k	5k	yn	yy
1/03/2021	y	n	daisy_vert	blue	large	n	n	S29	2	1	0	0	2	0	0	2	0	2	1	k	6k	yn	nn
1/03/2021	y	n	daisy_vert	blue	large	n	n	S29	1	1	0	0	1	0	0	0	1	0	0	k	6k	yn	nn
1/03/2021	y	y	daisy	yellow	small	n	n	S3	2	2	1	0	1	0	0	1	1	1	1	k	7k	yy	nn
1/03/2021	y	y	daisy	yellow	small	n	n	S3	1	1	1	0	0	0	1	0	0	1	1	k	7k	yy	nn
1/03/2021	y	y	daisy_vert	yellow	large	y	y	S32	0	0	0	0	0	0	0	0	0	0	0	k	8k	yy	yy
1/03/2021	y	y	daisy_vert	yellow	large	y	y	S32	1	1	0	0	1	0	0	1	0	1	1	k	8k	yy	yy
6/03/2021	n	n	daisy	yellow	large	y	n	S12	1	1	0	0	1	0	0	1	0	1	1	k	1k	nn	yn
6/03/2021	n	n	daisy	yellow	large	y	n	S12	1	1	0	0	1	0	0	0	1	0	0	k	1k	nn	yn
6/03/2021	n	n	daisy_vert	yellow	small	n	y	S19	0	0	0	0	0	0	0	0	0	0	0	k	2k	nn	ny
6/03/2021	n	n	daisy_vert	yellow	small	n	y	S19	1	1	0	0	1	0	0	1	0	1	1	k	2k	nn	ny
6/03/2021	n	y	daisy	blue	large	n	y	S36	0	0	0	0	0	0	0	0	0	0	0	k	3k	ny	ny
6/03/2021	n	y	daisy	blue	large	n	y	S36	1	1	0	0	1	0	0	1	0	1	1	k	3k	ny	ny
6/03/2021	n	y	daisy_vert	blue	small	y	n	S17	5	2	0	0	5	0	2	3	0	5	2	k	4k	ny	yn
6/03/2021	n	y	daisy_vert	blue	small	y	n	S17	2	2	1	0	1	0	2	0	0	2	2	k	4k	ny	yn
6/03/2021	y	n	daisy	blue	small	y	y	S35	0	0	0	0	0	0	0	0	0	0	0	k	5k	yn	yy
6/03/2021	y	n	daisy	blue	small	y	y	S35	0	0	0	0	0	0	0	0	0	0	0	k	5k	yn	yy
6/03/2021	y	n	daisy_vert	blue	large	n	n	S10	0	0	0	0	0	0	0	0	0	0	0	k	6k	yn	nn
6/03/2021	y	n	daisy_vert	blue	large	n	n	S10	2	2	0	0	2	0	0	0	2	0	0	k	6k	yn	nn
6/03/2021	y	y	daisy	yellow	small	n	n	S34	1	1	0	0	1	0	1	0	0	1	1	k	7k	yy	nn
6/03/2021	y	y	daisy	yellow	small	n	n	S34	1	1	0	0	1	0	0	1	0	1	1	k	7k	yy	nn
6/03/2021	y	y	daisy_vert	yellow	large	y	y	S20	4	3	0	0	4	0	0	1	3	1	1	k	8k	yy	yy
6/03/2021	y	y	daisy_vert	yellow	large	y	y	S20	2	1	0	0	2	0	0	1	1	1	1	k	8k	yy	yy
8/03/2021	n	n	daisy	yellow	large	y	n	S21	0	0	0	0	0	0	0	0	0	0	0	k	1k	nn	yn
8/03/2021	n	n	daisy	yellow	large	y	n	S21	2	2	0	0	2	0	0	0	2	0	0	k	1k	nn	yn
8/03/2021	n	n	daisy_vert	yellow	small	n	y	S38	1	1	0	0	1	0	0	0	1	0	0	k	2k	nn	ny
8/03/2021	n	n	daisy_vert	yellow	small	n	y	S38	3	2	2	0	1	0	0	0	3	0	0	k	2k	nn	ny
8/03/2021	n	y	daisy	blue	large	n	y	S25	0	0	0	0	0	0	0	0	0	0	0	k	3k	ny	ny
8/03/2021	n	y	daisy	blue	large	n	y	S25	3	1	0	0	3	0	0	3	0	3	1	k	3k	ny	ny
8/03/2021	n	y	daisy_vert	blue	small	y	n	S15	5	3	1	3	4	0	4	0	1	4	2	k	4k	ny	yn
8/03/2021	n	y	daisy_vert	blue	small	y	n	S15	5	3	1	3	4	0	5	0	0	5	3	k	4k	ny	yn
8/03/2021	y	n	daisy	blue	small	y	y	S11	1	1	0	0	1	0	0	0	1	0	0	k	5k	yn	yy
8/03/2021	y	n	daisy	blue	small	y	y	S11	0	0	0	0	0	0	0	0	0	0	0	k	5k	yn	yy
8/03/2021	y	n	daisy_vert	blue	large	n	n	S29	0	0	0	0	0	0	0	0	0	0	0	k	6k	yn	nn
8/03/2021	y	n	daisy_vert	blue	large	n	n	S29	2	1	2	0	0	0	2	0	0	2	1	k	6k	yn	nn
8/03/2021	y	y	daisy	yellow	small	n	n	S5	1	1	0	0	1	0	0	1	0	1	1	k	7k	yy	nn
8/03/2021	y	y	daisy	yellow	small	n	n	S5	5	2	4	0	1	0	4	1	0	5	2	k	7k	yy	nn
8/03/2021	y	y	daisy_vert	yellow	large	y	y	S7	3	1	0	0	3	0	1	2	0	3	1	k	8k	yy	yy
8/03/2021	y	y	daisy_vert	yellow	large	y	y	S7	0	0	0	0	0	0	0	0	0	0	0	k	8k	yy	yy
13/03/2021	n	n	daisy	yellow	large	y	n	S30	4	2	0	0	4	0	0	3	1	3	2	k	1k	nn	yn
13/03/2021	n	n	daisy	yellow	large	y	n	S30	2	2	0	0	2	0	0	1	1	1	1	k	1k	nn	yn
13/03/2021	n	n	daisy_vert	yellow	small	n	y	S17	5	1	0	0	5	0	0	2	3	2	1	k	2k	nn	ny
13/03/2021	n	n	daisy_vert	yellow	small	n	y	S17	1	1	0	0	1	0	0	1	0	1	1	k	2k	nn	ny
13/03/2021	n	y	daisy	blue	large	n	y	S12	0	0	0	0	0	0	0	0	0	0	0	k	3k	ny	ny
13/03/2021	n	y	daisy	blue	large	n	y	S12	0	0	0	0	0	0	0	0	0	0	0	k	3k	ny	ny
13/03/2021	n	y	daisy_vert	blue	small	y	n	S36	5	2	4	0	1	0	3	0	2	3	1	k	4k	ny	yn
13/03/2021	n	y	daisy_vert	blue	small	y	n	S36	8	1	8	0	0	0	8	0	0	8	1	k	4k	ny	yn
13/03/2021	y	n	daisy	blue	small	y	y	S20	2	2	0	0	2	0	1	1	0	2	2	k	5k	yn	yy
13/03/2021	y	n	daisy	blue	small	y	y	S20	1	1	0	0	1	0	1	0	0	1	1	k	5k	yn	yy
13/03/2021	y	n	daisy_vert	blue	large	n	n	S27	6	4	0	0	6	1	0	4	2	4	2	k	6k	yn	nn
13/03/2021	y	n	daisy_vert	blue	large	n	n	S27	3	2	0	0	3	2	0	0	3	0	0	k	6k	yn	nn
13/03/2021	y	y	daisy	yellow	small	n	n	S8	1	1	0	0	1	0	0	1	0	1	1	k	7k	yy	nn
13/03/2021	y	y	daisy	yellow	small	n	n	S8	0	0	0	0	0	0	0	0	0	0	0	k	7k	yy	nn
13/03/2021	y	y	daisy_vert	yellow	large	y	y	S14	7	1	0	0	7	0	1	4	2	5	1	k	8k	yy	yy
13/03/2021	y	y	daisy_vert	yellow	large	y	y	S14	5	2	0	0	5	0	1	2	2	3	2	k	8k	yy	yy
15/03/2021	n	n	daisy	yellow	large	y	n	S33	2	1	0	0	2	0	0	1	1	1	1	k	1k	nn	yn
15/03/2021	n	n	daisy	yellow	large	y	n	S33	1	1	0	0	1	0	0	1	0	1	1	k	1k	nn	yn
15/03/2021	n	n	daisy_vert	yellow	small	n	y	S28	0	0	0	0	0	0	0	0	0	0	0	k	2k	nn	ny
15/03/2021	n	n	daisy_vert	yellow	small	n	y	S28	2	1	2	0	0	0	2	0	0	2	1	k	2k	nn	ny
15/03/2021	n	y	daisy	blue	large	n	y	S5	2	2	1	0	1	0	1	1	0	2	2	k	3k	ny	ny
15/03/2021	n	y	daisy	blue	large	n	y	S5	4	1	4	0	0	0	2	1	1	3	1	k	3k	ny	ny
15/03/2021	n	y	daisy_vert	blue	small	y	n	S6	1	1	1	0	0	0	1	0	0	1	1	k	4k	ny	yn
15/03/2021	n	y	daisy_vert	blue	small	y	n	S6	4	2	3	0	1	0	3	1	0	4	2	k	4k	ny	yn
15/03/2021	y	n	daisy	blue	small	y	y	S23	0	0	0	0	0	0	0	0	0	0	0	k	5k	yn	yy
15/03/2021	y	n	daisy	blue	small	y	y	S23	0	0	0	0	0	0	0	0	0	0	0	k	5k	yn	yy
15/03/2021	y	n	daisy_vert	blue	large	n	n	S29	4	2	0	0	4	0	0	0	4	0	0	k	6k	yn	nn
15/03/2021	y	n	daisy_vert	blue	large	n	n	S29	1	1	0	0	1	0	0	1	0	1	1	k	6k	yn	nn
15/03/2021	y	y	daisy	yellow	small	n	n	S10	2	2	0	0	2	1	1	1	0	2	2	k	7k	yy	nn
15/03/2021	y	y	daisy	yellow	small	n	n	S10	3	1	0	0	3	0	0	2	1	2	1	k	7k	yy	nn
15/03/2021	y	y	daisy_vert	yellow	large	y	y	S35	11	1	11	0	0	0	10	1	0	11	1	k	8k	yy	yy
15/03/2021	y	y	daisy_vert	yellow	large	y	y	S35	48	1	48	0	0	0	45	0	3	45	1	k	8k	yy	yy
19/04/2021	n	n	daisy	yellow	large	y	n	S38	0	0	0	0	0	0	0	0	0	0	0	k	1k	nn	yn
19/04/2021	n	n	daisy	yellow	large	y	n	S38	0	0	0	0	0	0	0	0	0	0	0	k	1k	nn	yn
19/04/2021	n	n	daisy_vert	yellow	small	n	y	S30	1	1	0	0	1	0	0	0	1	0	0	k	2k	nn	ny
19/04/2021	n	n	daisy_vert	yellow	small	n	y	S30	2	2	0	0	2	1	0	0	2	0	0	k	2k	nn	ny
19/04/2021	n	y	daisy	blue	large	n	y	S37	0	0	0	0	0	0	0	0	0	0	0	k	3k	ny	ny
19/04/2021	n	y	daisy	blue	large	n	y	S37	0	0	0	0	0	0	0	0	0	0	0	k	3k	ny	ny
19/04/2021	n	y	daisy_vert	blue	small	y	n	S4	1	1	0	0	1	0	0	1	0	1	1	k	4k	ny	yn
19/04/2021	n	y	daisy_vert	blue	small	y	n	S4	0	0	0	0	0	0	0	0	0	0	0	k	4k	ny	yn
19/04/2021	y	n	daisy	blue	small	y	y	S26	0	0	0	0	0	0	0	0	0	0	0	k	5k	yn	yy
19/04/2021	y	n	daisy	blue	small	y	y	S26	0	0	0	0	0	0	0	0	0	0	0	k	5k	yn	yy
19/04/2021	y	n	daisy_vert	blue	large	n	n	S5	0	0	0	0	0	0	0	0	0	0	0	k	6k	yn	nn
19/04/2021	y	n	daisy_vert	blue	large	n	n	S5	0	0	0	0	0	0	0	0	0	0	0	k	6k	yn	nn
19/04/2021	y	y	daisy	yellow	small	n	n	S23	2	2	0	0	2	0	0	1	1	1	1	k	7k	yy	nn
19/04/2021	y	y	daisy	yellow	small	n	n	S23	0	0	0	0	0	0	0	0	0	0	0	k	7k	yy	nn
19/04/2021	y	y	daisy_vert	yellow	large	y	y	S28	1	1	1	0	0	0	1	0	0	1	1	k	8k	yy	yy
19/04/2021	y	y	daisy_vert	yellow	large	y	y	S28	5	3	2	0	3	0	3	1	1	4	2	k	8k	yy	yy
21/04/2021	n	n	daisy	yellow	large	y	n	S11	3	2	0	0	3	0	0	3	0	3	2	k	1k	nn	yn
21/04/2021	n	n	daisy	yellow	large	y	n	S11	1	1	0	0	1	0	0	1	0	1	1	k	1k	nn	yn
21/04/2021	n	n	daisy_vert	yellow	small	n	y	S17	4	2	0	0	4	0	0	0	4	0	0	k	2k	nn	ny
21/04/2021	n	n	daisy_vert	yellow	small	n	y	S17	0	0	0	0	0	0	0	0	0	0	0	k	2k	nn	ny
21/04/2021	n	y	daisy	blue	large	n	y	S1	1	1	1	0	0	0	0	0	1	0	0	k	3k	ny	ny
21/04/2021	n	y	daisy	blue	large	n	y	S1	0	0	0	0	0	0	0	0	0	0	0	k	3k	ny	ny
21/04/2021	n	y	daisy_vert	blue	small	y	n	S6	1	1	0	0	1	1	0	0	1	0	0	k	4k	ny	yn
21/04/2021	n	y	daisy_vert	blue	small	y	n	S6	0	0	0	0	0	0	0	0	0	0	0	k	4k	ny	yn
21/04/2021	y	n	daisy	blue	small	y	y	S35	0	0	0	0	0	0	0	0	0	0	0	k	5k	yn	yy
21/04/2021	y	n	daisy	blue	small	y	y	S35	0	0	0	0	0	0	0	0	0	0	0	k	5k	yn	yy
21/04/2021	y	n	daisy_vert	blue	large	n	n	S14	1	1	0	0	1	0	0	1	0	1	1	k	6k	yn	nn
21/04/2021	y	n	daisy_vert	blue	large	n	n	S14	0	0	0	0	0	0	0	0	0	0	0	k	6k	yn	nn
21/04/2021	y	y	daisy	yellow	small	n	n	S15	0	0	0	0	0	0	0	0	0	0	0	k	7k	yy	nn
21/04/2021	y	y	daisy	yellow	small	n	n	S15	0	0	0	0	0	0	0	0	0	0	0	k	7k	yy	nn
21/04/2021	y	y	daisy_vert	yellow	large	y	y	S20	5	1	0	0	5	0	0	4	1	4	1	k	8k	yy	yy
21/04/2021	y	y	daisy_vert	yellow	large	y	y	S20	0	0	0	0	0	0	0	0	0	0	0	k	8k	yy	yy
9/05/2021	n	n	daisy	yellow	large	y	n	S15	0	0	0	0	0	0	0	0	0	0	0	k	1k	nn	yn
9/05/2021	n	n	daisy	yellow	large	y	n	S15	2	1	0	0	2	0	0	2	0	2	1	k	1k	nn	yn
9/05/2021	n	n	daisy_vert	yellow	small	n	y	S5	0	0	0	0	0	0	0	0	0	0	0	k	2k	nn	ny
9/05/2021	n	n	daisy_vert	yellow	small	n	y	S5	0	0	0	0	0	0	0	0	0	0	0	k	2k	nn	ny
9/05/2021	n	y	daisy	blue	large	n	y	S31	0	0	0	0	0	0	0	0	0	0	0	k	3k	ny	ny
9/05/2021	n	y	daisy	blue	large	n	y	S31	0	0	0	0	0	0	0	0	0	0	0	k	3k	ny	ny
9/05/2021	n	y	daisy_vert	blue	small	y	n	S10	2	2	0	0	2	0	0	0	2	0	0	k	4k	ny	yn
9/05/2021	n	y	daisy_vert	blue	small	y	n	S10	1	1	0	0	1	0	0	1	0	1	1	k	4k	ny	yn
9/05/2021	y	n	daisy	blue	small	y	y	S12	1	1	0	0	1	0	0	0	1	0	0	k	5k	yn	yy
9/05/2021	y	n	daisy	blue	small	y	y	S12	1	1	0	0	1	0	0	0	1	0	0	k	5k	yn	yy
9/05/2021	y	n	daisy_vert	blue	large	n	n	S19	1	1	0	0	1	0	0	1	0	1	1	k	6k	yn	nn
9/05/2021	y	n	daisy_vert	blue	large	n	n	S19	1	1	0	0	1	1	0	0	1	0	0	k	6k	yn	nn
9/05/2021	y	y	daisy	yellow	small	n	n	S21	2	2	0	0	2	0	0	2	0	2	2	k	7k	yy	nn
9/05/2021	y	y	daisy	yellow	small	n	n	S21	4	1	0	0	4	0	0	2	2	2	1	k	7k	yy	nn
9/05/2021	y	y	daisy_vert	yellow	large	y	y	S20	4	1	0	0	4	0	1	3	0	4	1	k	8k	yy	yy
9/05/2021	y	y	daisy_vert	yellow	large	y	y	S20	0	0	0	0	0	0	0	0	0	0	0	k	8k	yy	yy
26/05/2021	n	n	daisy	yellow	large	y	n	S13	1	1	0	0	1	0	0	1	0	1	1	k	1k	nn	yn
26/05/2021	n	n	daisy	yellow	large	y	n	S13	4	1	0	0	4	0	0	3	1	3	1	k	1k	nn	yn
26/05/2021	n	n	daisy_vert	yellow	small	n	y	S6	1	1	0	0	1	0	0	1	0	1	1	k	2k	nn	ny
26/05/2021	n	n	daisy_vert	yellow	small	n	y	S6	0	0	0	0	0	0	0	0	0	0	0	k	2k	nn	ny
26/05/2021	n	y	daisy	blue	large	n	y	S12	4	1	0	0	4	0	0	2	2	2	1	k	3k	ny	ny
26/05/2021	n	y	daisy	blue	large	n	y	S12	3	1	0	0	3	0	0	1	2	1	1	k	3k	ny	ny
26/05/2021	n	y	daisy_vert	blue	small	y	n	S19	2	1	0	0	2	2	0	0	2	0	0	k	4k	ny	yn
26/05/2021	n	y	daisy_vert	blue	small	y	n	S19	2	1	0	0	2	0	0	0	2	0	0	k	4k	ny	yn
26/05/2021	y	n	daisy	blue	small	y	y	S36	0	0	0	0	0	0	0	0	0	0	0	k	5k	yn	yy
26/05/2021	y	n	daisy	blue	small	y	y	S36	0	0	0	0	0	0	0	0	0	0	0	k	5k	yn	yy
26/05/2021	y	n	daisy_vert	blue	large	n	n	S11	0	0	0	0	0	0	0	0	0	0	0	k	6k	yn	nn
26/05/2021	y	n	daisy_vert	blue	large	n	n	S11	0	0	0	0	0	0	0	0	0	0	0	k	6k	yn	nn
26/05/2021	y	y	daisy	yellow	small	n	n	S10	2	1	0	0	2	0	0	0	2	0	0	k	7k	yy	nn
26/05/2021	y	y	daisy	yellow	small	n	n	S10	2	2	0	0	2	0	0	2	0	2	2	k	7k	yy	nn
26/05/2021	y	y	daisy_vert	yellow	large	y	y	S18	4	1	0	0	4	0	0	3	1	3	1	k	8k	yy	yy
26/05/2021	y	y	daisy_vert	yellow	large	y	y	S18	4	1	0	0	4	0	0	2	2	2	1	k	8k	yy	yy
5/06/2021	n	n	daisy	yellow	large	y	n	S17	0	0	0	0	0	0	0	0	0	0	0	k	1k	nn	yn
5/06/2021	n	n	daisy	yellow	large	y	n	S17	1	1	0	0	1	0	0	0	1	0	0	k	1k	nn	yn
5/06/2021	n	n	daisy_vert	yellow	small	n	y	S16	0	0	0	0	0	0	0	0	0	0	0	k	2k	nn	ny
5/06/2021	n	n	daisy_vert	yellow	small	n	y	S16	0	0	0	0	0	0	0	0	0	0	0	k	2k	nn	ny
5/06/2021	n	y	daisy	blue	large	n	y	S18	1	1	0	0	1	0	0	0	1	0	0	k	3k	ny	ny
5/06/2021	n	y	daisy	blue	large	n	y	S18	3	2	0	0	3	0	0	1	2	1	1	k	3k	ny	ny
5/06/2021	n	y	daisy_vert	blue	small	y	n	S14	3	3	1	0	2	0	1	0	2	1	1	k	4k	ny	yn
5/06/2021	n	y	daisy_vert	blue	small	y	n	S14	1	1	1	0	0	0	1	0	0	1	1	k	4k	ny	yn
5/06/2021	y	n	daisy	blue	small	y	y	S10	2	2	0	0	2	0	0	0	2	0	0	k	5k	yn	yy
5/06/2021	y	n	daisy	blue	small	y	y	S10	0	0	0	0	0	0	0	0	0	0	0	k	5k	yn	yy
5/06/2021	y	n	daisy_vert	blue	large	n	n	S12	3	2	0	0	3	1	0	0	3	0	0	k	6k	yn	nn
5/06/2021	y	n	daisy_vert	blue	large	n	n	S12	0	0	0	0	0	0	0	0	0	0	0	k	6k	yn	nn
5/06/2021	y	y	daisy	yellow	small	n	n	S21	2	2	0	0	2	0	1	1	0	2	2	k	7k	yy	nn
5/06/2021	y	y	daisy	yellow	small	n	n	S21	0	0	0	0	0	0	0	0	0	0	0	k	7k	yy	nn
5/06/2021	y	y	daisy_vert	yellow	large	y	y	S15	1	1	0	0	1	0	0	0	1	0	0	k	8k	yy	yy
5/06/2021	y	y	daisy_vert	yellow	large	y	y	S15	0	0	0	0	0	0	0	0	0	0	0	k	8k	yy	yy
7/06/2021	n	n	daisy	yellow	large	y	n	S24	0	0	0	0	0	0	0	0	0	0	0	k	1k	nn	yn
7/06/2021	n	n	daisy	yellow	large	y	n	S24	1	1	1	0	0	0	1	0	0	1	1	k	1k	nn	yn
7/06/2021	n	n	daisy_vert	yellow	small	n	y	S20	5	2	0	0	5	0	0	1	4	1	1	k	2k	nn	ny
7/06/2021	n	n	daisy_vert	yellow	small	n	y	S20	2	1	0	0	2	0	0	2	0	2	1	k	2k	nn	ny
7/06/2021	n	y	daisy	blue	large	n	y	S11	0	0	0	0	0	0	0	0	0	0	0	k	3k	ny	ny
7/06/2021	n	y	daisy	blue	large	n	y	S11	1	1	0	0	1	1	0	0	1	0	0	k	3k	ny	ny
7/06/2021	n	y	daisy_vert	blue	small	y	n	S4	0	0	0	0	0	0	0	0	0	0	0	k	4k	ny	yn
7/06/2021	n	y	daisy_vert	blue	small	y	n	S4	1	1	1	0	0	0	1	0	0	1	1	k	4k	ny	yn
7/06/2021	y	n	daisy	blue	small	y	y	S29	0	0	0	0	0	0	0	0	0	0	0	k	5k	yn	yy
7/06/2021	y	n	daisy	blue	small	y	y	S29	1	1	1	0	0	0	0	0	1	0	0	k	5k	yn	yy
7/06/2021	y	n	daisy_vert	blue	large	n	n	S35	0	0	0	0	0	0	0	0	0	0	0	k	6k	yn	nn
7/06/2021	y	n	daisy_vert	blue	large	n	n	S35	4	1	4	0	0	0	3	0	1	3	1	k	6k	yn	nn
7/06/2021	y	y	daisy	yellow	small	n	n	S33	2	1	0	0	2	0	1	1	0	2	1	k	7k	yy	nn
7/06/2021	y	y	daisy	yellow	small	n	n	S33	1	1	1	0	0	0	0	0	1	0	0	k	7k	yy	nn
7/06/2021	y	y	daisy_vert	yellow	large	y	y	S37	4	2	2	0	2	0	0	1	3	1	1	k	8k	yy	yy
7/06/2021	y	y	daisy_vert	yellow	large	y	y	S37	5	1	5	0	0	0	3	1	1	4	1	k	8k	yy	yy
26/02/2021	n	n	disc	yellow	large	y	n	S37	0	0	0	0	0	0	0	0	0	0	0	f	1f	nn	yn
26/02/2021	n	n	disc_vert	yellow	small	n	y	S20	3	3	0	0	3	0	0	1	2	1	1	f	2f	nn	ny
26/02/2021	n	y	disc	blue	large	n	y	S25	1	1	0	0	1	0	0	1	0	1	1	f	3f	ny	ny
26/02/2021	n	y	disc_vert	blue	small	y	n	S14	3	2	0	0	3	0	0	0	3	0	0	f	4f	ny	yn
26/02/2021	y	n	disc	blue	small	y	y	S10	2	2	1	0	1	0	1	0	1	1	1	f	5f	yn	yy
26/02/2021	y	n	disc_vert	blue	large	n	n	S15	2	1	0	2	2	0	2	1	0	3	1	f	6f	yn	nn
26/02/2021	y	y	disc	yellow	small	n	n	S31	1	1	0	0	1	0	0	1	0	1	1	f	7f	yy	nn
26/02/2021	y	y	disc_vert	yellow	large	y	y	S23	5	3	2	0	3	0	1	2	2	3	2	f	8f	yy	yy
28/02/2021	n	n	disc	yellow	large	y	n	S29	0	0	0	0	0	0	0	0	0	0	0	f	1f	nn	yn
28/02/2021	n	n	disc	yellow	large	y	n	S29	1	1	0	0	1	0	0	0	1	0	0	f	1f	nn	yn
28/02/2021	n	n	disc_vert	yellow	small	n	y	S19	1	1	0	0	1	0	0	0	1	0	0	f	2f	nn	ny
28/02/2021	n	n	disc_vert	yellow	small	n	y	S19	0	0	0	0	0	0	0	0	0	0	0	f	2f	nn	ny
28/02/2021	n	y	disc	blue	large	n	y	S2	3	3	0	0	3	0	0	1	2	1	1	f	3f	ny	ny
28/02/2021	n	y	disc	blue	large	n	y	S2	1	1	0	0	1	0	0	0	1	0	0	f	3f	ny	ny
28/02/2021	n	y	disc_vert	blue	small	y	n	S4	2	1	0	2	2	0	2	0	0	2	1	f	4f	ny	yn
28/02/2021	n	y	disc_vert	blue	small	y	n	S4	3	1	0	3	3	0	3	0	0	3	1	f	4f	ny	yn
28/02/2021	y	n	disc	blue	small	y	y	S25	1	1	0	0	1	0	0	0	1	0	0	f	5f	yn	yy
28/02/2021	y	n	disc	blue	small	y	y	S25	2	2	0	0	2	0	0	1	1	1	1	f	5f	yn	yy
28/02/2021	y	n	disc_vert	blue	large	n	n	S31	3	2	0	0	3	0	0	1	2	1	1	f	6f	yn	nn
28/02/2021	y	n	disc_vert	blue	large	n	n	S31	1	1	0	0	1	0	1	0	0	1	1	f	6f	yn	nn
28/02/2021	y	y	disc	yellow	small	n	n	S8	0	0	0	0	0	0	0	0	0	0	0	f	7f	yy	nn
28/02/2021	y	y	disc	yellow	small	n	n	S8	1	1	0	0	1	0	0	0	1	0	0	f	7f	yy	nn
28/02/2021	y	y	disc_vert	yellow	large	y	y	S20	1	1	1	0	0	0	1	0	0	1	1	f	8f	yy	yy
28/02/2021	y	y	disc_vert	yellow	large	y	y	S20	8	4	2	0	6	0	3	3	2	6	4	f	8f	yy	yy
1/03/2021	n	n	disc	yellow	large	y	n	S1	2	1	0	0	2	0	0	2	0	2	1	f	1f	nn	yn
1/03/2021	n	n	disc	yellow	large	y	n	S1	3	2	0	0	3	0	0	0	3	0	0	f	1f	nn	yn
1/03/2021	n	n	disc_vert	yellow	small	n	y	S35	1	1	0	0	1	0	0	0	1	0	0	f	2f	nn	ny
1/03/2021	n	n	disc_vert	yellow	small	n	y	S35	3	3	0	0	3	0	0	2	1	2	2	f	2f	nn	ny
1/03/2021	n	y	disc	blue	large	n	y	S2	2	2	0	0	2	0	0	1	1	1	1	f	3f	ny	ny
1/03/2021	n	y	disc	blue	large	n	y	S2	1	1	0	0	1	0	0	0	1	0	0	f	3f	ny	ny
1/03/2021	n	y	disc_vert	blue	small	y	n	S5	3	1	3	0	0	0	2	0	1	2	1	f	4f	ny	yn
1/03/2021	n	y	disc_vert	blue	small	y	n	S5	5	1	5	0	0	0	5	0	0	5	1	f	4f	ny	yn
1/03/2021	y	n	disc	blue	small	y	y	S7	0	0	0	0	0	0	0	0	0	0	0	f	5f	yn	yy
1/03/2021	y	n	disc	blue	small	y	y	S7	0	0	0	0	0	0	0	0	0	0	0	f	5f	yn	yy
1/03/2021	y	n	disc_vert	blue	large	n	n	S38	0	0	0	0	0	0	0	0	0	0	0	f	6f	yn	nn
1/03/2021	y	n	disc_vert	blue	large	n	n	S38	0	0	0	0	0	0	0	0	0	0	0	f	6f	yn	nn
1/03/2021	y	y	disc	yellow	small	n	n	S34	1	1	0	0	1	0	1	0	0	1	1	f	7f	yy	nn
1/03/2021	y	y	disc	yellow	small	n	n	S34	0	0	0	0	0	0	0	0	0	0	0	f	7f	yy	nn
1/03/2021	y	y	disc_vert	yellow	large	y	y	S4	13	2	8	5	5	0	13	0	0	13	2	f	8f	yy	yy
1/03/2021	y	y	disc_vert	yellow	large	y	y	S4	26	2	18	8	8	0	26	0	0	26	2	f	8f	yy	yy
6/03/2021	n	n	disc	yellow	large	y	n	S28	0	0	0	0	0	0	0	0	0	0	0	f	1f	nn	yn
6/03/2021	n	n	disc	yellow	large	y	n	S28	1	1	0	0	1	0	0	1	0	1	1	f	1f	nn	yn
6/03/2021	n	n	disc_vert	yellow	small	n	y	S6	0	0	0	0	0	0	0	0	0	0	0	f	2f	nn	ny
6/03/2021	n	n	disc_vert	yellow	small	n	y	S6	4	1	4	0	0	0	1	0	3	1	1	f	2f	nn	ny
6/03/2021	n	y	disc	blue	large	n	y	S14	3	3	0	0	3	0	0	0	3	0	0	f	3f	ny	ny
6/03/2021	n	y	disc	blue	large	n	y	S14	0	0	0	0	0	0	0	0	0	0	0	f	3f	ny	ny
6/03/2021	n	y	disc_vert	blue	small	y	n	S16	3	1	0	0	3	0	0	0	3	0	0	f	4f	ny	yn
6/03/2021	n	y	disc_vert	blue	small	y	n	S16	1	1	0	0	1	0	0	0	1	0	0	f	4f	ny	yn
6/03/2021	y	n	disc	blue	small	y	y	S18	1	1	0	0	1	0	0	0	1	0	0	f	5f	yn	yy
6/03/2021	y	n	disc	blue	small	y	y	S18	2	2	0	1	2	0	0	1	1	1	1	f	5f	yn	yy
6/03/2021	y	n	disc_vert	blue	large	n	n	S8	1	1	0	0	1	0	0	1	0	1	1	f	6f	yn	nn
6/03/2021	y	n	disc_vert	blue	large	n	n	S8	1	1	0	0	1	0	0	1	0	1	1	f	6f	yn	nn
6/03/2021	y	y	disc	yellow	small	n	n	S27	0	0	0	0	0	0	0	0	0	0	0	f	7f	yy	nn
6/03/2021	y	y	disc	yellow	small	n	n	S27	0	0	0	0	0	0	0	0	0	0	0	f	7f	yy	nn
6/03/2021	y	y	disc_vert	yellow	large	y	y	S2	4	3	2	0	2	0	2	1	1	3	3	f	8f	yy	yy
6/03/2021	y	y	disc_vert	yellow	large	y	y	S2	7	2	6	0	1	0	7	0	0	7	2	f	8f	yy	yy
8/03/2021	n	n	disc	yellow	large	y	n	S28	0	0	0	0	0	0	0	0	0	0	0	f	1f	nn	yn
8/03/2021	n	n	disc	yellow	large	y	n	S28	1	1	1	0	0	0	0	0	1	0	0	f	1f	nn	yn
8/03/2021	n	n	disc_vert	yellow	small	n	y	S13	1	1	1	0	0	0	0	0	1	0	0	f	2f	nn	ny
8/03/2021	n	n	disc_vert	yellow	small	n	y	S13	4	3	0	0	4	0	0	3	1	3	2	f	2f	nn	ny
8/03/2021	n	y	disc	blue	large	n	y	S33	0	0	0	0	0	0	0	0	0	0	0	f	3f	ny	ny
8/03/2021	n	y	disc	blue	large	n	y	S33	1	1	0	0	1	0	0	0	1	0	0	f	3f	ny	ny
8/03/2021	n	y	disc_vert	blue	small	y	n	S23	2	1	0	0	2	0	0	1	1	1	1	f	4f	ny	yn
8/03/2021	n	y	disc_vert	blue	small	y	n	S23	3	3	1	0	2	0	1	0	2	1	1	f	4f	ny	yn
8/03/2021	y	n	disc	blue	small	y	y	S9	1	1	0	0	1	0	0	0	1	0	0	f	5f	yn	yy
8/03/2021	y	n	disc	blue	small	y	y	S9	0	0	0	0	0	0	0	0	0	0	0	f	5f	yn	yy
8/03/2021	y	n	disc_vert	blue	large	n	n	S32	2	2	0	0	2	1	0	1	1	1	1	f	6f	yn	nn
8/03/2021	y	n	disc_vert	blue	large	n	n	S32	1	1	0	0	1	0	0	0	1	0	0	f	6f	yn	nn
8/03/2021	y	y	disc	yellow	small	n	n	S31	0	0	0	0	0	0	0	0	0	0	0	f	7f	yy	nn
8/03/2021	y	y	disc	yellow	small	n	n	S31	1	1	1	0	0	0	0	0	1	0	0	f	7f	yy	nn
8/03/2021	y	y	disc_vert	yellow	large	y	y	S37	6	1	0	0	6	0	1	5	0	6	1	f	8f	yy	yy
8/03/2021	y	y	disc_vert	yellow	large	y	y	S37	5	2	2	0	3	0	0	0	5	0	0	f	8f	yy	yy
13/03/2021	n	n	disc	yellow	large	y	n	S4	2	2	0	0	2	0	1	1	0	2	2	f	1f	nn	yn
13/03/2021	n	n	disc	yellow	large	y	n	S4	0	0	0	0	0	0	0	0	0	0	0	f	1f	nn	yn
13/03/2021	n	n	disc_vert	yellow	small	n	y	S34	3	3	0	0	3	0	0	3	0	3	3	f	2f	nn	ny
13/03/2021	n	n	disc_vert	yellow	small	n	y	S34	0	0	0	0	0	0	0	0	0	0	0	f	2f	nn	ny
13/03/2021	n	y	disc	blue	large	n	y	S18	0	0	0	0	0	0	0	0	0	0	0	f	3f	ny	ny
13/03/2021	n	y	disc	blue	large	n	y	S18	2	2	1	0	1	0	1	0	1	1	1	f	3f	ny	ny
13/03/2021	n	y	disc_vert	blue	small	y	n	S3	1	1	0	0	1	0	0	0	1	0	0	f	4f	ny	yn
13/03/2021	n	y	disc_vert	blue	small	y	n	S3	4	1	0	0	4	0	1	2	1	3	1	f	4f	ny	yn
13/03/2021	y	n	disc	blue	small	y	y	S2	1	1	0	0	1	0	0	0	1	0	0	f	5f	yn	yy
13/03/2021	y	n	disc	blue	small	y	y	S2	3	2	1	0	2	0	2	0	1	2	1	f	5f	yn	yy
13/03/2021	y	n	disc_vert	blue	large	n	n	S26	1	1	0	0	1	0	0	0	1	0	0	f	6f	yn	nn
13/03/2021	y	n	disc_vert	blue	large	n	n	S26	1	1	0	0	1	0	0	0	1	0	0	f	6f	yn	nn
13/03/2021	y	y	disc	yellow	small	n	n	S16	0	0	0	0	0	0	0	0	0	0	0	f	7f	yy	nn
13/03/2021	y	y	disc	yellow	small	n	n	S16	1	1	0	0	1	0	1	0	0	1	1	f	7f	yy	nn
13/03/2021	y	y	disc_vert	yellow	large	y	y	S22	5	2	0	0	5	0	0	1	4	1	1	f	8f	yy	yy
13/03/2021	y	y	disc_vert	yellow	large	y	y	S22	1	1	0	0	1	0	0	1	0	1	1	f	8f	yy	yy
15/03/2021	n	n	disc	yellow	large	y	n	S7	0	0	0	0	0	0	0	0	0	0	0	f	1f	nn	yn
15/03/2021	n	n	disc	yellow	large	y	n	S7	0	0	0	0	0	0	0	0	0	0	0	f	1f	nn	yn
15/03/2021	n	n	disc_vert	yellow	small	n	y	S25	3	3	1	0	2	0	0	0	3	0	0	f	2f	nn	ny
15/03/2021	n	n	disc_vert	yellow	small	n	y	S25	5	3	0	0	5	0	1	3	1	4	3	f	2f	nn	ny
15/03/2021	n	y	disc	blue	large	n	y	S32	2	1	0	0	2	0	0	2	0	2	2	f	3f	ny	ny
15/03/2021	n	y	disc	blue	large	n	y	S32	0	0	0	0	0	0	0	0	0	0	0	f	3f	ny	ny
15/03/2021	n	y	disc_vert	blue	small	y	n	S31	1	1	0	0	1	0	0	1	0	1	1	f	4f	ny	yn
15/03/2021	n	y	disc_vert	blue	small	y	n	S31	2	1	0	0	2	0	0	1	1	1	1	f	4f	ny	yn
15/03/2021	y	n	disc	blue	small	y	y	S19	1	1	1	0	0	0	1	0	0	1	1	f	5f	yn	yy
15/03/2021	y	n	disc	blue	small	y	y	S19	1	1	0	0	1	0	0	0	1	0	0	f	5f	yn	yy
15/03/2021	y	n	disc_vert	blue	large	n	n	S15	3	2	0	0	3	0	0	2	1	2	2	f	6f	yn	nn
15/03/2021	y	n	disc_vert	blue	large	n	n	S15	1	1	0	0	1	0	1	0	0	1	1	f	6f	yn	nn
15/03/2021	y	y	disc	yellow	small	n	n	S37	8	3	4	0	4	3	6	1	1	7	3	f	7f	yy	nn
15/03/2021	y	y	disc	yellow	small	n	n	S37	14	3	5	0	9	3	9	5	0	14	3	f	7f	yy	nn
15/03/2021	y	y	disc_vert	yellow	large	y	y	S13	4	4	0	0	4	0	2	1	1	3	3	f	8f	yy	yy
15/03/2021	y	y	disc_vert	yellow	large	y	y	S13	2	2	0	0	2	0	1	1	0	2	2	f	8f	yy	yy
19/04/2021	n	n	disc	yellow	large	y	n	S24	0	0	0	0	0	0	0	0	0	0	0	f	1f	nn	yn
19/04/2021	n	n	disc	yellow	large	y	n	S24	0	0	0	0	0	0	0	0	0	0	0	f	1f	nn	yn
19/04/2021	n	n	disc_vert	yellow	small	n	y	S33	0	0	0	0	0	0	0	0	0	0	0	f	2f	nn	ny
19/04/2021	n	n	disc_vert	yellow	small	n	y	S33	0	0	0	0	0	0	0	0	0	0	0	f	2f	nn	ny
19/04/2021	n	y	disc	blue	large	n	y	S16	1	1	0	0	1	0	0	1	0	1	1	f	3f	ny	ny
19/04/2021	n	y	disc	blue	large	n	y	S16	2	2	1	0	1	0	0	0	2	0	0	f	3f	ny	ny
19/04/2021	n	y	disc_vert	blue	small	y	n	S10	0	0	0	0	0	0	0	0	0	0	0	f	4f	ny	yn
19/04/2021	n	y	disc_vert	blue	small	y	n	S10	0	0	0	0	0	0	0	0	0	0	0	f	4f	ny	yn
19/04/2021	y	n	disc	blue	small	y	y	S36	0	0	0	0	0	0	0	0	0	0	0	f	5f	yn	yy
19/04/2021	y	n	disc	blue	small	y	y	S36	0	0	0	0	0	0	0	0	0	0	0	f	5f	yn	yy
19/04/2021	y	n	disc_vert	blue	large	n	n	S3	0	0	0	0	0	0	0	0	0	0	0	f	6f	yn	nn
19/04/2021	y	n	disc_vert	blue	large	n	n	S3	1	1	0	0	1	0	0	0	1	0	0	f	6f	yn	nn
19/04/2021	y	y	disc	yellow	small	n	n	S29	0	0	0	0	0	0	0	0	0	0	0	f	7f	yy	nn
19/04/2021	y	y	disc	yellow	small	n	n	S29	0	0	0	0	0	0	0	0	0	0	0	f	7f	yy	nn
19/04/2021	y	y	disc_vert	yellow	large	y	y	S19	1	1	0	0	1	0	0	0	1	0	0	f	8f	yy	yy
19/04/2021	y	y	disc_vert	yellow	large	y	y	S19	0	0	0	0	0	0	0	0	0	0	0	f	8f	yy	yy
21/04/2021	n	n	disc	yellow	large	y	n	S32	0	0	0	0	0	0	0	0	0	0	0	f	1f	nn	yn
21/04/2021	n	n	disc	yellow	large	y	n	S32	1	1	0	0	1	0	0	1	0	1	1	f	1f	nn	yn
21/04/2021	n	n	disc_vert	yellow	small	n	y	S21	0	0	0	0	0	0	0	0	0	0	0	f	2f	nn	ny
21/04/2021	n	n	disc_vert	yellow	small	n	y	S21	2	2	0	0	2	0	0	0	2	0	0	f	2f	nn	ny
21/04/2021	n	y	disc	blue	large	n	y	S12	1	1	0	0	1	0	0	0	1	0	0	f	3f	ny	ny
21/04/2021	n	y	disc	blue	large	n	y	S12	0	0	0	0	0	0	0	0	0	0	0	f	3f	ny	ny
21/04/2021	n	y	disc_vert	blue	small	y	n	S13	0	0	0	0	0	0	0	0	0	0	0	f	4f	ny	yn
21/04/2021	n	y	disc_vert	blue	small	y	n	S13	0	0	0	0	0	0	0	0	0	0	0	f	4f	ny	yn
21/04/2021	y	n	disc	blue	small	y	y	S18	1	1	0	0	1	1	0	0	1	0	0	f	5f	yn	yy
21/04/2021	y	n	disc	blue	small	y	y	S18	1	1	0	0	1	0	0	1	0	1	1	f	5f	yn	yy
21/04/2021	y	n	disc_vert	blue	large	n	n	S8	1	1	0	0	1	0	0	1	0	1	1	f	6f	yn	nn
21/04/2021	y	n	disc_vert	blue	large	n	n	S8	0	0	0	0	0	0	0	0	0	0	0	f	6f	yn	nn
21/04/2021	y	y	disc	yellow	small	n	n	S31	0	0	0	0	0	0	0	0	0	0	0	f	7f	yy	nn
21/04/2021	y	y	disc	yellow	small	n	n	S31	0	0	0	0	0	0	0	0	0	0	0	f	7f	yy	nn
21/04/2021	y	y	disc_vert	yellow	large	y	y	S2	0	0	0	0	0	0	0	0	0	0	0	f	8f	yy	yy
21/04/2021	y	y	disc_vert	yellow	large	y	y	S2	2	2	0	0	2	0	0	2	0	2	2	f	8f	yy	yy
9/05/2021	n	n	disc	yellow	large	y	n	S25	9	2	0	0	9	0	0	9	0	9	2	f	1f	nn	yn
9/05/2021	n	n	disc	yellow	large	y	n	S25	16	2	0	0	16	0	0	15	1	15	2	f	1f	nn	yn
9/05/2021	n	n	disc_vert	yellow	small	n	y	S37	7	1	0	0	7	0	0	3	4	3	1	f	2f	nn	ny
9/05/2021	n	n	disc_vert	yellow	small	n	y	S37	7	1	0	0	7	0	0	6	1	6	1	f	2f	nn	ny
9/05/2021	n	y	disc	blue	large	n	y	S16	3	2	0	0	3	1	0	2	1	2	1	f	3f	ny	ny
9/05/2021	n	y	disc	blue	large	n	y	S16	1	1	0	0	1	0	0	1	0	1	1	f	3f	ny	ny
9/05/2021	n	y	disc_vert	blue	small	y	n	S24	0	0	0	0	0	0	0	0	0	0	0	f	4f	ny	yn
9/05/2021	n	y	disc_vert	blue	small	y	n	S24	0	0	0	0	0	0	0	0	0	0	0	f	4f	ny	yn
9/05/2021	y	n	disc	blue	small	y	y	S18	1	1	0	0	1	0	0	1	0	1	1	f	5f	yn	yy
9/05/2021	y	n	disc	blue	small	y	y	S18	2	2	0	0	2	0	0	1	1	1	1	f	5f	yn	yy
9/05/2021	y	n	disc_vert	blue	large	n	n	S30	1	1	0	0	1	0	0	1	0	1	1	f	6f	yn	nn
9/05/2021	y	n	disc_vert	blue	large	n	n	S30	0	0	0	0	0	0	0	0	0	0	0	f	6f	yn	nn
9/05/2021	y	y	disc	yellow	small	n	n	S23	2	2	0	0	2	1	0	1	1	1	1	f	7f	yy	nn
9/05/2021	y	y	disc	yellow	small	n	n	S23	0	0	0	0	0	0	0	0	0	0	0	f	7f	yy	nn
9/05/2021	y	y	disc_vert	yellow	large	y	y	S13	1	1	0	0	1	0	0	1	0	1	1	f	8f	yy	yy
9/05/2021	y	y	disc_vert	yellow	large	y	y	S13	3	3	1	0	2	0	1	0	2	1	1	f	8f	yy	yy
26/05/2021	n	n	disc	yellow	large	y	n	S34	1	1	0	0	1	0	0	1	0	1	1	f	1f	nn	yn
26/05/2021	n	n	disc	yellow	large	y	n	S34	3	3	1	0	2	0	0	1	2	1	1	f	1f	nn	yn
26/05/2021	n	n	disc_vert	yellow	small	n	y	S37	0	0	0	0	0	0	0	0	0	0	0	f	2f	nn	ny
26/05/2021	n	n	disc_vert	yellow	small	n	y	S37	0	0	0	0	0	0	0	0	0	0	0	f	2f	nn	ny
26/05/2021	n	y	disc	blue	large	n	y	S31	0	0	0	0	0	0	0	0	0	0	0	f	3f	ny	ny
26/05/2021	n	y	disc	blue	large	n	y	S31	0	0	0	0	0	0	0	0	0	0	0	f	3f	ny	ny
26/05/2021	n	y	disc_vert	blue	small	y	n	S20	3	2	0	0	3	0	0	1	2	1	1	f	4f	ny	yn
26/05/2021	n	y	disc_vert	blue	small	y	n	S20	1	1	0	0	1	1	0	0	1	0	0	f	4f	ny	yn
26/05/2021	y	n	disc	blue	small	y	y	S29	0	0	0	0	0	0	0	0	0	0	0	f	5f	yn	yy
26/05/2021	y	n	disc	blue	small	y	y	S29	0	0	0	0	0	0	0	0	0	0	0	f	5f	yn	yy
26/05/2021	y	n	disc_vert	blue	large	n	n	S25	1	1	1	0	0	0	0	0	1	0	0	f	6f	yn	nn
26/05/2021	y	n	disc_vert	blue	large	n	n	S25	3	1	0	0	3	0	0	1	2	1	1	f	6f	yn	nn
26/05/2021	y	y	disc	yellow	small	n	n	S5	20	2	0	0	20	0	1	2	17	3	2	f	7f	yy	nn
26/05/2021	y	y	disc	yellow	small	n	n	S5	3	2	1	0	2	0	0	2	1	2	1	f	7f	yy	nn
26/05/2021	y	y	disc_vert	yellow	large	y	y	S4	2	2	1	0	1	0	1	0	1	1	1	f	8f	yy	yy
26/05/2021	y	y	disc_vert	yellow	large	y	y	S4	1	1	0	0	1	0	0	1	0	1	1	f	8f	yy	yy
6/06/2021	n	n	disc	yellow	large	y	n	S2	4	2	0	0	4	0	0	3	1	3	2	f	1f	nn	yn
6/06/2021	n	n	disc	yellow	large	y	n	S2	4	2	0	0	4	0	0	4	0	4	2	f	1f	nn	yn
6/06/2021	n	n	disc_vert	yellow	small	n	y	S3	0	0	0	0	0	0	0	0	0	0	0	f	2f	nn	ny
6/06/2021	n	n	disc_vert	yellow	small	n	y	S3	0	0	0	0	0	0	0	0	0	0	0	f	2f	nn	ny
6/06/2021	n	y	disc	blue	large	n	y	S1	2	2	0	0	2	1	0	0	2	0	0	f	3f	ny	ny
6/06/2021	n	y	disc	blue	large	n	y	S1	0	0	0	0	0	0	0	0	0	0	0	f	3f	ny	ny
6/06/2021	n	y	disc_vert	blue	small	y	n	S34	0	0	0	0	0	0	0	0	0	0	0	f	4f	ny	yn
6/06/2021	n	y	disc_vert	blue	small	y	n	S34	1	1	1	0	0	0	0	0	1	0	0	f	4f	ny	yn
6/06/2021	y	n	disc	blue	small	y	y	S38	1	1	0	0	1	0	0	0	1	0	0	f	5f	yn	yy
6/06/2021	y	n	disc	blue	small	y	y	S38	0	0	0	0	0	0	0	0	0	0	0	f	5f	yn	yy
6/06/2021	y	n	disc_vert	blue	large	n	n	S6	1	1	0	0	1	0	0	1	0	1	1	f	6f	yn	nn
6/06/2021	y	n	disc_vert	blue	large	n	n	S6	1	1	0	0	1	0	0	0	1	0	0	f	6f	yn	nn
6/06/2021	y	y	disc	yellow	small	n	n	S36	0	0	0	0	0	0	0	0	0	0	0	f	7f	yy	nn
6/06/2021	y	y	disc	yellow	small	n	n	S36	0	0	0	0	0	0	0	0	0	0	0	f	7f	yy	nn
6/06/2021	y	y	disc_vert	yellow	large	y	y	S31	2	2	1	0	1	0	0	1	1	1	1	f	8f	yy	yy
6/06/2021	y	y	disc_vert	yellow	large	y	y	S31	0	0	0	0	0	0	0	0	0	0	0	f	8f	yy	yy
7/06/2021	n	n	disc	yellow	large	y	n	S19	2	1	0	0	2	0	0	2	0	2	1	f	1f	nn	yn
7/06/2021	n	n	disc	yellow	large	y	n	S19	2	2	0	0	2	1	0	1	1	1	1	f	1f	nn	yn
7/06/2021	n	n	disc_vert	yellow	small	n	y	S23	0	0	0	0	0	0	0	0	0	0	0	f	2f	nn	ny
7/06/2021	n	n	disc_vert	yellow	small	n	y	S23	3	1	3	0	0	0	1	1	1	2	1	f	2f	nn	ny
7/06/2021	n	y	disc	blue	large	n	y	S25	0	0	0	0	0	0	0	0	0	0	0	f	3f	ny	ny
7/06/2021	n	y	disc	blue	large	n	y	S25	3	1	3	0	0	0	2	0	1	2	1	f	3f	ny	ny
7/06/2021	n	y	disc_vert	blue	small	y	n	S30	4	1	4	0	0	0	3	0	1	3	1	f	4f	ny	yn
7/06/2021	n	y	disc_vert	blue	small	y	n	S30	62	1	62	0	0	0	59	1	2	60	1	f	4f	ny	yn
7/06/2021	y	n	disc	blue	small	y	y	S5	2	2	0	0	2	0	0	0	2	0	0	f	5f	yn	yy
7/06/2021	y	n	disc	blue	small	y	y	S5	1	1	1	0	0	0	0	1	0	1	1	f	5f	yn	yy
7/06/2021	y	n	disc_vert	blue	large	n	n	S9	1	1	0	0	1	0	0	0	1	0	0	f	6f	yn	nn
7/06/2021	y	n	disc_vert	blue	large	n	n	S9	1	1	0	0	1	0	0	0	1	0	0	f	6f	yn	nn
7/06/2021	y	y	disc	yellow	small	n	n	S13	2	2	0	0	2	0	0	0	2	0	0	f	7f	yy	nn
7/06/2021	y	y	disc	yellow	small	n	n	S13	0	0	0	0	0	0	0	0	0	0	0	f	7f	yy	nn
7/06/2021	y	y	disc_vert	yellow	large	y	y	S32	4	4	0	0	4	0	1	3	0	4	4	f	8f	yy	yy
7/06/2021	y	y	disc_vert	yellow	large	y	y	S32	77	1	77	0	0	0	69	0	8	69	1	f	8f	yy	yy
