# Supplementary material for: Artificial flowers as a tool for investigating multimodal flower choice in wild insects
Source: Ecol Evol. 2023 Nov 20;13(11):e10687. doi: 10.1002/ece3.10687 (PMC10659823; doi:10.1002/ece3.10687)
Supplement: Supplementary file 2 — Data S1 [file ECE3-13-e10687-s001.zip › multinom_visitation.csv]

date	pollen	nectar	shape	colour	size	linalool	citral	insect	response	observer	treatmen_real	id_num	morphoptaxa	order
26/02/2021	n	n	daisy	yellow	large	y	n	Flying insect	Landing	k	1k	1k	Unidentified insect	Unidentified insect
26/02/2021	n	y	daisy	blue	large	n	y	Honeybee	Feeding	k	3k	2k	Honeybee	Hymenoptera
26/02/2021	n	y	daisy_vert	blue	small	y	n	Flying insect	Landing	k	4k	3k	Unidentified insect	Unidentified insect
26/02/2021	y	n	daisy_vert	blue	large	n	n	Honeybee	Approaching	k	6k	4k	Honeybee	Hymenoptera
26/02/2021	y	n	daisy_vert	blue	large	n	n	Fly	Approaching	k	6k	5k	Diptera	Diptera
26/02/2021	y	n	daisy_vert	blue	large	n	n	Fly	Approaching	k	6k	6k	Diptera	Diptera
26/02/2021	y	y	daisy_vert	yellow	large	y	y	Moth	Feeding	k	8k	7k	Lepidoptera	Lepidoptera
26/02/2021	y	y	daisy_vert	yellow	large	y	y	Fly	Approaching	k	8k	8k	Diptera	Diptera
28/02/2021	n	n	daisy	yellow	large	y	n	Tiny fly	Approaching	k	1k	9k	Diptera	Diptera
28/02/2021	n	n	daisy	yellow	large	y	n	Diptera	Approaching	k	1k	10k	Diptera	Diptera
28/02/2021	n	n	daisy	yellow	large	y	n	Diptera	Feeding	k	1k	11k	Diptera	Diptera
28/02/2021	n	n	daisy	yellow	large	y	n	Fly	Landing	k	1k	12k	Diptera	Diptera
28/02/2021	n	n	daisy	yellow	large	y	n	Fly	Landing	k	1k	13k	Diptera	Diptera
28/02/2021	n	n	daisy	yellow	large	y	n	Honeybee	Approaching	k	1k	14k	Honeybee	Hymenoptera
28/02/2021	n	n	daisy_vert	yellow	small	n	y	Tiny fly	Approaching	k	2k	15k	Diptera	Diptera
28/02/2021	n	n	daisy_vert	yellow	small	n	y	Tiny fly	Approaching	k	2k	16k	Diptera	Diptera
28/02/2021	n	y	daisy	blue	large	n	y	Tetragonula_carbonaria	Feeding	k	3k	17k	Tetragonula_carbonaria	Hymenoptera
28/02/2021	n	y	daisy	blue	large	n	y	Tetragonula_carbonaria	Feeding	k	3k	18k	Tetragonula_carbonaria	Hymenoptera
28/02/2021	n	y	daisy	blue	large	n	y	Tetragonula_carbonaria	Feeding	k	3k	19k	Tetragonula_carbonaria	Hymenoptera
28/02/2021	n	y	daisy	blue	large	n	y	Tetragonula_carbonaria	Feeding	k	3k	20k	Tetragonula_carbonaria	Hymenoptera
28/02/2021	n	y	daisy	blue	large	n	y	Tetragonula_carbonaria	Feeding	k	3k	21k	Tetragonula_carbonaria	Hymenoptera
28/02/2021	n	y	daisy_vert	blue	small	y	n	Honeybee	Approaching	k	4k	22k	Honeybee	Hymenoptera
28/02/2021	y	n	daisy	blue	small	y	y	Diptera	Feeding	k	5k	23k	Diptera	Diptera
28/02/2021	y	n	daisy	blue	small	y	y	Coleoptera	Feeding	k	5k	24k	Coleoptera	Coleoptera
28/02/2021	y	n	daisy	blue	small	y	y	Tiny fly	Landing	k	5k	25k	Diptera	Diptera
28/02/2021	y	n	daisy	blue	small	y	y	Dragonfly	Approaching	k	5k	26k	Odonata	Odonata
28/02/2021	y	n	daisy_vert	blue	large	n	n	Fly	Approaching	k	6k	27k	Diptera	Diptera
28/02/2021	y	y	daisy	yellow	small	n	n	Fly	Feeding	k	7k	28k	Diptera	Diptera
28/02/2021	y	y	daisy	yellow	small	n	n	Tiny fly	Landing	k	7k	29k	Diptera	Diptera
28/02/2021	y	y	daisy_vert	yellow	large	y	y	Fly	Approaching	k	8k	30k	Diptera	Diptera
28/02/2021	y	y	daisy_vert	yellow	large	y	y	Diptera	Feeding	k	8k	31k	Diptera	Diptera
28/02/2021	y	y	daisy_vert	yellow	large	y	y	Tiny fly	Landing	k	8k	32k	Diptera	Diptera
28/02/2021	y	y	daisy_vert	yellow	large	y	y	Honey	Approaching	k	8k	33k	Honeybee	Hymenoptera
28/02/2021	y	y	daisy_vert	yellow	large	y	y	Honeybee	Approaching	k	8k	34k	Honeybee	Hymenoptera
28/02/2021	y	y	daisy_vert	yellow	large	y	y	Moth	Approaching	k	8k	35k	Lepidoptera	Lepidoptera
1/03/2021	n	n	daisy	yellow	large	y	n	Diptera	Landing	k	1k	36k	Diptera	Diptera
1/03/2021	n	y	daisy_vert	blue	small	y	n	Tetragonula_carbonaria	Approaching	k	4k	37k	Tetragonula_carbonaria	Hymenoptera
1/03/2021	n	y	daisy_vert	blue	small	y	n	Hymenoptera	Approaching	k	4k	38k	Hymenoptera	Hymenoptera
1/03/2021	n	y	daisy_vert	blue	small	y	n	Honeybee	Feeding	k	4k	39k	Honeybee	Hymenoptera
1/03/2021	n	y	daisy_vert	blue	small	y	n	Tetragonula_carbonaria	Landing	k	4k	40k	Tetragonula_carbonaria	Hymenoptera
1/03/2021	n	y	daisy_vert	blue	small	y	n	Tetragonula_carbonaria	Feeding	k	4k	41k	Tetragonula_carbonaria	Hymenoptera
1/03/2021	n	y	daisy_vert	blue	small	y	n	Honeybee	Feeding	k	4k	42k	Honeybee	Hymenoptera
1/03/2021	n	y	daisy_vert	blue	small	y	n	Tetragonula_carbonaria	Feeding	k	4k	43k	Tetragonula_carbonaria	Hymenoptera
1/03/2021	n	y	daisy_vert	blue	small	y	n	Tetragonula_carbonaria	Feeding	k	4k	44k	Tetragonula_carbonaria	Hymenoptera
1/03/2021	y	n	daisy	blue	small	y	y	Diptera	Approaching	k	5k	45k	Diptera	Diptera
1/03/2021	y	n	daisy	blue	small	y	y	Diptera	Landing	k	5k	46k	Diptera	Diptera
1/03/2021	y	n	daisy	blue	small	y	y	Diptera	Landing	k	5k	47k	Diptera	Diptera
1/03/2021	y	n	daisy	blue	small	y	y	Diptera	Landing	k	5k	48k	Diptera	Diptera
1/03/2021	y	n	daisy	blue	small	y	y	Diptera	Landing	k	5k	49k	Diptera	Diptera
1/03/2021	y	n	daisy_vert	blue	large	n	n	Diptera	Landing	k	6k	50k	Diptera	Diptera
1/03/2021	y	n	daisy_vert	blue	large	n	n	Diptera	Landing	k	6k	51k	Diptera	Diptera
1/03/2021	y	n	daisy_vert	blue	large	n	n	Fly	Approaching	k	6k	52k	Diptera	Diptera
1/03/2021	y	y	daisy	yellow	small	n	n	Moth	Landing	k	7k	53k	Lepidoptera	Lepidoptera
1/03/2021	y	y	daisy	yellow	small	n	n	Honeybee	Approaching	k	7k	54k	Honeybee	Hymenoptera
1/03/2021	y	y	daisy	yellow	small	n	n	Honeybee	Feeding	k	7k	55k	Honeybee	Hymenoptera
1/03/2021	y	y	daisy_vert	yellow	large	y	y	Fruit fly	Landing	k	8k	56k	Diptera	Diptera
6/03/2021	n	n	daisy	yellow	large	y	n	Diptera	Landing	k	1k	57k	Diptera	Diptera
6/03/2021	n	n	daisy	yellow	large	y	n	Fly	Approaching	k	1k	58k	Diptera	Diptera
6/03/2021	n	n	daisy_vert	yellow	small	n	y	Flying insect	Landing	k	2k	59k	Unidentified insect	Unidentified insect
6/03/2021	n	y	daisy	blue	large	n	y	Diptera	Landing	k	3k	60k	Diptera	Diptera
6/03/2021	n	y	daisy_vert	blue	small	y	n	Diptera	Feeding	k	4k	61k	Diptera	Diptera
6/03/2021	n	y	daisy_vert	blue	small	y	n	Flying insect	Landing	k	4k	62k	Unidentified insect	Unidentified insect
6/03/2021	n	y	daisy_vert	blue	small	y	n	Diptera	Landing	k	4k	63k	Diptera	Diptera
6/03/2021	n	y	daisy_vert	blue	small	y	n	Diptera	Feeding	k	4k	64k	Diptera	Diptera
6/03/2021	n	y	daisy_vert	blue	small	y	n	Diptera	Landing	k	4k	65k	Diptera	Diptera
6/03/2021	n	y	daisy_vert	blue	small	y	n	Honeybee	Feeding	k	4k	66k	Honeybee	Hymenoptera
6/03/2021	n	y	daisy_vert	blue	small	y	n	Diptera	Feeding	k	4k	67k	Diptera	Diptera
6/03/2021	y	n	daisy_vert	blue	large	n	n	Diptera	Approaching	k	6k	68k	Diptera	Diptera
6/03/2021	y	n	daisy_vert	blue	large	n	n	Tiny fly	Approaching	k	6k	69k	Diptera	Diptera
6/03/2021	y	y	daisy	yellow	small	n	n	Tiny fly	Feeding	k	7k	70k	Diptera	Diptera
6/03/2021	y	y	daisy	yellow	small	n	n	Diptera	Landing	k	7k	71k	Diptera	Diptera
6/03/2021	y	y	daisy_vert	yellow	large	y	y	Fly	Approaching	k	8k	72k	Diptera	Diptera
6/03/2021	y	y	daisy_vert	yellow	large	y	y	Flying insect	Approaching	k	8k	73k	Unidentified insect	Unidentified insect
6/03/2021	y	y	daisy_vert	yellow	large	y	y	Diptera	Landing	k	8k	74k	Diptera	Diptera
6/03/2021	y	y	daisy_vert	yellow	large	y	y	Flying insect	Approaching	k	8k	75k	Unidentified insect	Unidentified insect
6/03/2021	y	y	daisy_vert	yellow	large	y	y	Tiny fly	Approaching	k	8k	76k	Diptera	Diptera
6/03/2021	y	y	daisy_vert	yellow	large	y	y	Fly	Landing	k	8k	77k	Diptera	Diptera
8/03/2021	n	n	daisy	yellow	large	y	n	Dragonfly	Approaching	k	1k	78k	Odonata	Odonata
8/03/2021	n	n	daisy	yellow	large	y	n	Hymenoptera	Approaching	k	1k	79k	Hymenoptera	Hymenoptera
8/03/2021	n	n	daisy_vert	yellow	small	n	y	Tiny fly	Approaching	k	2k	80k	Diptera	Diptera
8/03/2021	n	n	daisy_vert	yellow	small	n	y	Honeybee	Approaching	k	2k	81k	Honeybee	Hymenoptera
8/03/2021	n	n	daisy_vert	yellow	small	n	y	Fly	Approaching	k	2k	82k	Diptera	Diptera
8/03/2021	n	n	daisy_vert	yellow	small	n	y	Honeybee	Approaching	k	2k	83k	Honeybee	Hymenoptera
8/03/2021	n	y	daisy	blue	large	n	y	Tiny fly	Landing	k	3k	84k	Diptera	Diptera
8/03/2021	n	y	daisy	blue	large	n	y	Tiny fly	Landing	k	3k	85k	Diptera	Diptera
8/03/2021	n	y	daisy	blue	large	n	y	Tiny fly	Landing	k	3k	86k	Diptera	Diptera
8/03/2021	n	y	daisy_vert	blue	small	y	n	Tetragonula_carbonaria	Feeding	k	4k	87k	Tetragonula_carbonaria	Hymenoptera
8/03/2021	n	y	daisy_vert	blue	small	y	n	Tetragonula_carbonaria	Feeding	k	4k	88k	Tetragonula_carbonaria	Hymenoptera
8/03/2021	n	y	daisy_vert	blue	small	y	n	Fly	Approaching	k	4k	89k	Diptera	Diptera
8/03/2021	n	y	daisy_vert	blue	small	y	n	Honeybee	Feeding	k	4k	90k	Honeybee	Hymenoptera
8/03/2021	n	y	daisy_vert	blue	small	y	n	Tetragonula_carbonaria	Feeding	k	4k	91k	Tetragonula_carbonaria	Hymenoptera
8/03/2021	n	y	daisy_vert	blue	small	y	n	Tetragonula_carbonaria	Feeding	k	4k	92k	Tetragonula_carbonaria	Hymenoptera
8/03/2021	n	y	daisy_vert	blue	small	y	n	Diptera	Feeding	k	4k	93k	Diptera	Diptera
8/03/2021	n	y	daisy_vert	blue	small	y	n	Tetragonula_carbonaria	Feeding	k	4k	94k	Tetragonula_carbonaria	Hymenoptera
8/03/2021	n	y	daisy_vert	blue	small	y	n	Honeybee	Feeding	k	4k	95k	Honeybee	Hymenoptera
8/03/2021	n	y	daisy_vert	blue	small	y	n	Tetragonula_carbonaria	Feeding	k	4k	96k	Tetragonula_carbonaria	Hymenoptera
8/03/2021	y	n	daisy	blue	small	y	y	Diptera	Approaching	k	5k	97k	Diptera	Diptera
8/03/2021	y	n	daisy_vert	blue	large	n	n	Honeybee	Feeding	k	6k	98k	Honeybee	Hymenoptera
8/03/2021	y	n	daisy_vert	blue	large	n	n	Honeybee	Feeding	k	6k	99k	Honeybee	Hymenoptera
8/03/2021	y	y	daisy	yellow	small	n	n	Tiny fly	Landing	k	7k	100k	Diptera	Diptera
8/03/2021	y	y	daisy	yellow	small	n	n	Honeybee	Feeding	k	7k	101k	Honeybee	Hymenoptera
8/03/2021	y	y	daisy	yellow	small	n	n	Honeybee	Feeding	k	7k	102k	Honeybee	Hymenoptera
8/03/2021	y	y	daisy	yellow	small	n	n	Honeybee	Feeding	k	7k	103k	Honeybee	Hymenoptera
8/03/2021	y	y	daisy	yellow	small	n	n	Flying insect	Landing	k	7k	104k	Unidentified insect	Unidentified insect
8/03/2021	y	y	daisy	yellow	small	n	n	Honeybee	Feeding	k	7k	105k	Honeybee	Hymenoptera
8/03/2021	y	y	daisy_vert	yellow	large	y	y	Fly	Feeding	k	8k	106k	Diptera	Diptera
8/03/2021	y	y	daisy_vert	yellow	large	y	y	Fly	Landing	k	8k	107k	Diptera	Diptera
8/03/2021	y	y	daisy_vert	yellow	large	y	y	Fly	Landing	k	8k	108k	Diptera	Diptera
13/03/2021	n	n	daisy	yellow	large	y	n	Tiny fly	Landing	k	1k	109k	Diptera	Diptera
13/03/2021	n	n	daisy	yellow	large	y	n	Fly	Landing	k	1k	110k	Diptera	Diptera
13/03/2021	n	n	daisy	yellow	large	y	n	Flying insect	Landing	k	1k	111k	Unidentified insect	Unidentified insect
13/03/2021	n	n	daisy	yellow	large	y	n	Flying insect	Approaching	k	1k	112k	Unidentified insect	Unidentified insect
13/03/2021	n	n	daisy	yellow	large	y	n	Coleoptera	Landing	k	1k	113k	Coleoptera	Coleoptera
13/03/2021	n	n	daisy	yellow	large	y	n	Hymenoptera	Approaching	k	1k	114k	Hymenoptera	Hymenoptera
13/03/2021	n	n	daisy_vert	yellow	small	n	y	Diptera	Approaching	k	2k	115k	Diptera	Diptera
13/03/2021	n	n	daisy_vert	yellow	small	n	y	Diptera	Approaching	k	2k	116k	Diptera	Diptera
13/03/2021	n	n	daisy_vert	yellow	small	n	y	Diptera	Landing	k	2k	117k	Diptera	Diptera
13/03/2021	n	n	daisy_vert	yellow	small	n	y	Diptera	Landing	k	2k	118k	Diptera	Diptera
13/03/2021	n	n	daisy_vert	yellow	small	n	y	Diptera	Approaching	k	2k	119k	Diptera	Diptera
13/03/2021	n	n	daisy_vert	yellow	small	n	y	Moth	Landing	k	2k	120k	Lepidoptera	Lepidoptera
13/03/2021	n	y	daisy_vert	blue	small	y	n	Fly	Approaching	k	4k	121k	Diptera	Diptera
13/03/2021	n	y	daisy_vert	blue	small	y	n	Honeybee	Feeding	k	4k	122k	Honeybee	Hymenoptera
13/03/2021	n	y	daisy_vert	blue	small	y	n	Honeybee	Feeding	k	4k	123k	Honeybee	Hymenoptera
13/03/2021	n	y	daisy_vert	blue	small	y	n	Honeybee	Approaching	k	4k	124k	Honeybee	Hymenoptera
13/03/2021	n	y	daisy_vert	blue	small	y	n	Honeybee	Feeding	k	4k	125k	Honeybee	Hymenoptera
13/03/2021	n	y	daisy_vert	blue	small	y	n	Honeybee	Feeding	k	4k	126k	Honeybee	Hymenoptera
13/03/2021	n	y	daisy_vert	blue	small	y	n	Honeybee	Feeding	k	4k	127k	Honeybee	Hymenoptera
13/03/2021	n	y	daisy_vert	blue	small	y	n	Honeybee	Feeding	k	4k	128k	Honeybee	Hymenoptera
13/03/2021	n	y	daisy_vert	blue	small	y	n	Honeybee	Feeding	k	4k	129k	Honeybee	Hymenoptera
13/03/2021	n	y	daisy_vert	blue	small	y	n	Honeybee	Feeding	k	4k	130k	Honeybee	Hymenoptera
13/03/2021	n	y	daisy_vert	blue	small	y	n	Honeybee	Feeding	k	4k	131k	Honeybee	Hymenoptera
13/03/2021	n	y	daisy_vert	blue	small	y	n	Honeybee	Feeding	k	4k	132k	Honeybee	Hymenoptera
13/03/2021	n	y	daisy_vert	blue	small	y	n	Honeybee	Feeding	k	4k	133k	Honeybee	Hymenoptera
13/03/2021	y	n	daisy	blue	small	y	y	Diptera	Landing	k	5k	134k	Diptera	Diptera
13/03/2021	y	n	daisy	blue	small	y	y	Diptera	Feeding	k	5k	135k	Diptera	Diptera
13/03/2021	y	n	daisy	blue	small	y	y	Diptera	Feeding	k	5k	136k	Diptera	Diptera
13/03/2021	y	n	daisy_vert	blue	large	n	n	Fruit fly	Landing	k	6k	137k	Diptera	Diptera
13/03/2021	y	n	daisy_vert	blue	large	n	n	Moth	Approaching	k	6k	138k	Lepidoptera	Lepidoptera
13/03/2021	y	n	daisy_vert	blue	large	n	n	Flying insect	Landing	k	6k	139k	Unidentified insect	Unidentified insect
13/03/2021	y	n	daisy_vert	blue	large	n	n	Fruit fly	Landing	k	6k	140k	Diptera	Diptera
13/03/2021	y	n	daisy_vert	blue	large	n	n	Hoverfly (Syrphidae)	Approaching	k	6k	141k	Hoverfly (Syrphidae)	Diptera
13/03/2021	y	n	daisy_vert	blue	large	n	n	Flying insect	Landing	k	6k	142k	Unidentified insect	Unidentified insect
13/03/2021	y	n	daisy_vert	blue	large	n	n	Hoverfly (Syrphidae)	Approaching	k	6k	143k	Hoverfly (Syrphidae)	Diptera
13/03/2021	y	n	daisy_vert	blue	large	n	n	Fly	Approaching	k	6k	144k	Diptera	Diptera
13/03/2021	y	n	daisy_vert	blue	large	n	n	Hoverfly (Syrphidae)	Approaching	k	6k	145k	Hoverfly (Syrphidae)	Diptera
13/03/2021	y	y	daisy	yellow	small	n	n	Flying insect	Landing	k	7k	146k	Unidentified insect	Unidentified insect
13/03/2021	y	y	daisy_vert	yellow	large	y	y	Diptera	Landing	k	8k	147k	Diptera	Diptera
13/03/2021	y	y	daisy_vert	yellow	large	y	y	Diptera	Feeding	k	8k	148k	Diptera	Diptera
13/03/2021	y	y	daisy_vert	yellow	large	y	y	Diptera	Landing	k	8k	149k	Diptera	Diptera
13/03/2021	y	y	daisy_vert	yellow	large	y	y	Diptera	Landing	k	8k	150k	Diptera	Diptera
13/03/2021	y	y	daisy_vert	yellow	large	y	y	Diptera	Approaching	k	8k	151k	Diptera	Diptera
13/03/2021	y	y	daisy_vert	yellow	large	y	y	Diptera	Landing	k	8k	152k	Diptera	Diptera
13/03/2021	y	y	daisy_vert	yellow	large	y	y	Diptera	Approaching	k	8k	153k	Diptera	Diptera
13/03/2021	y	y	daisy_vert	yellow	large	y	y	Ladybug	Landing	k	8k	154k	Coleoptera	Coleoptera
13/03/2021	y	y	daisy_vert	yellow	large	y	y	Diptera	Feeding	k	8k	155k	Diptera	Diptera
13/03/2021	y	y	daisy_vert	yellow	large	y	y	Diptera	Approaching	k	8k	156k	Diptera	Diptera
13/03/2021	y	y	daisy_vert	yellow	large	y	y	Diptera	Landing	k	8k	157k	Diptera	Diptera
13/03/2021	y	y	daisy_vert	yellow	large	y	y	Diptera	Approaching	k	8k	158k	Diptera	Diptera
15/03/2021	n	n	daisy	yellow	large	y	n	Tiny fly	Approaching	k	1k	159k	Diptera	Diptera
15/03/2021	n	n	daisy	yellow	large	y	n	Tiny fly	Landing	k	1k	160k	Diptera	Diptera
15/03/2021	n	n	daisy	yellow	large	y	n	Fly	Landing	k	1k	161k	Diptera	Diptera
15/03/2021	n	n	daisy_vert	yellow	small	n	y	Honeybee	Feeding	k	2k	162k	Honeybee	Hymenoptera
15/03/2021	n	n	daisy_vert	yellow	small	n	y	Honeybee	Feeding	k	2k	163k	Honeybee	Hymenoptera
15/03/2021	n	y	daisy	blue	large	n	y	Honeybee	Feeding	k	3k	164k	Honeybee	Hymenoptera
15/03/2021	n	y	daisy	blue	large	n	y	Diptera	Landing	k	3k	165k	Diptera	Diptera
15/03/2021	n	y	daisy	blue	large	n	y	Honeybee	Approaching	k	3k	166k	Honeybee	Hymenoptera
15/03/2021	n	y	daisy	blue	large	n	y	Honeybee	Feeding	k	3k	167k	Honeybee	Hymenoptera
15/03/2021	n	y	daisy	blue	large	n	y	Honeybee	Landing	k	3k	168k	Honeybee	Hymenoptera
15/03/2021	n	y	daisy	blue	large	n	y	Honeybee	Feeding	k	3k	169k	Honeybee	Hymenoptera
15/03/2021	n	y	daisy_vert	blue	small	y	n	Honeybee	Feeding	k	4k	170k	Honeybee	Hymenoptera
15/03/2021	n	y	daisy_vert	blue	small	y	n	Honeybee	Feeding	k	4k	171k	Honeybee	Hymenoptera
15/03/2021	n	y	daisy_vert	blue	small	y	n	Honeybee	Feeding	k	4k	172k	Honeybee	Hymenoptera
15/03/2021	n	y	daisy_vert	blue	small	y	n	Flying insect	Landing	k	4k	173k	Unidentified insect	Unidentified insect
15/03/2021	n	y	daisy_vert	blue	small	y	n	Honeybee	Feeding	k	4k	174k	Honeybee	Hymenoptera
15/03/2021	y	n	daisy_vert	blue	large	n	n	Hymenoptera	Approaching	k	6k	175k	Hymenoptera	Hymenoptera
15/03/2021	y	n	daisy_vert	blue	large	n	n	Hymenoptera	Approaching	k	6k	176k	Hymenoptera	Hymenoptera
15/03/2021	y	n	daisy_vert	blue	large	n	n	Tiny fly	Approaching	k	6k	177k	Diptera	Diptera
15/03/2021	y	n	daisy_vert	blue	large	n	n	Tiny fly	Approaching	k	6k	178k	Diptera	Diptera
15/03/2021	y	n	daisy_vert	blue	large	n	n	Tiny fly	Landing	k	6k	179k	Diptera	Diptera
15/03/2021	y	y	daisy	yellow	small	n	n	Hoverfly (Syrphidae)	Feeding	k	7k	180k	Hoverfly (Syrphidae)	Diptera
15/03/2021	y	y	daisy	yellow	small	n	n	Diptera	Landing	k	7k	181k	Diptera	Diptera
15/03/2021	y	y	daisy	yellow	small	n	n	Fruit fly	Landing	k	7k	182k	Diptera	Diptera
15/03/2021	y	y	daisy	yellow	small	n	n	Fruit fly	Approaching	k	7k	183k	Diptera	Diptera
15/03/2021	y	y	daisy	yellow	small	n	n	Fruit fly	Landing	k	7k	184k	Diptera	Diptera
15/03/2021	y	y	daisy_vert	yellow	large	y	y	Honeybee	Landing	k	8k	185k	Honeybee	Hymenoptera
15/03/2021	y	y	daisy_vert	yellow	large	y	y	Honeybee	Feeding	k	8k	186k	Honeybee	Hymenoptera
15/03/2021	y	y	daisy_vert	yellow	large	y	y	Honeybee	Feeding	k	8k	187k	Honeybee	Hymenoptera
15/03/2021	y	y	daisy_vert	yellow	large	y	y	Honeybee	Feeding	k	8k	188k	Honeybee	Hymenoptera
15/03/2021	y	y	daisy_vert	yellow	large	y	y	Honeybee	Feeding	k	8k	189k	Honeybee	Hymenoptera
15/03/2021	y	y	daisy_vert	yellow	large	y	y	Honeybee	Feeding	k	8k	190k	Honeybee	Hymenoptera
15/03/2021	y	y	daisy_vert	yellow	large	y	y	Honeybee	Feeding	k	8k	191k	Honeybee	Hymenoptera
15/03/2021	y	y	daisy_vert	yellow	large	y	y	Honeybee	Feeding	k	8k	192k	Honeybee	Hymenoptera
15/03/2021	y	y	daisy_vert	yellow	large	y	y	Honeybee	Feeding	k	8k	193k	Honeybee	Hymenoptera
15/03/2021	y	y	daisy_vert	yellow	large	y	y	Honeybee	Feeding	k	8k	194k	Honeybee	Hymenoptera
15/03/2021	y	y	daisy_vert	yellow	large	y	y	Honeybee	Feeding	k	8k	195k	Honeybee	Hymenoptera
15/03/2021	y	y	daisy_vert	yellow	large	y	y	Honeybee	Feeding	k	8k	196k	Honeybee	Hymenoptera
15/03/2021	y	y	daisy_vert	yellow	large	y	y	Honeybee	Feeding	k	8k	197k	Honeybee	Hymenoptera
15/03/2021	y	y	daisy_vert	yellow	large	y	y	Honeybee	Feeding	k	8k	198k	Honeybee	Hymenoptera
15/03/2021	y	y	daisy_vert	yellow	large	y	y	Honeybee	Feeding	k	8k	199k	Honeybee	Hymenoptera
15/03/2021	y	y	daisy_vert	yellow	large	y	y	Honeybee	Feeding	k	8k	200k	Honeybee	Hymenoptera
15/03/2021	y	y	daisy_vert	yellow	large	y	y	Honeybee	Feeding	k	8k	201k	Honeybee	Hymenoptera
15/03/2021	y	y	daisy_vert	yellow	large	y	y	Honeybee	Feeding	k	8k	202k	Honeybee	Hymenoptera
15/03/2021	y	y	daisy_vert	yellow	large	y	y	Honeybee	Feeding	k	8k	203k	Honeybee	Hymenoptera
15/03/2021	y	y	daisy_vert	yellow	large	y	y	Honeybee	Feeding	k	8k	204k	Honeybee	Hymenoptera
15/03/2021	y	y	daisy_vert	yellow	large	y	y	Honeybee	Feeding	k	8k	205k	Honeybee	Hymenoptera
15/03/2021	y	y	daisy_vert	yellow	large	y	y	Honeybee	Feeding	k	8k	206k	Honeybee	Hymenoptera
15/03/2021	y	y	daisy_vert	yellow	large	y	y	Honeybee	Feeding	k	8k	207k	Honeybee	Hymenoptera
15/03/2021	y	y	daisy_vert	yellow	large	y	y	Honeybee	Feeding	k	8k	208k	Honeybee	Hymenoptera
15/03/2021	y	y	daisy_vert	yellow	large	y	y	Honeybee	Feeding	k	8k	209k	Honeybee	Hymenoptera
15/03/2021	y	y	daisy_vert	yellow	large	y	y	Honeybee	Feeding	k	8k	210k	Honeybee	Hymenoptera
15/03/2021	y	y	daisy_vert	yellow	large	y	y	Honeybee	Feeding	k	8k	211k	Honeybee	Hymenoptera
15/03/2021	y	y	daisy_vert	yellow	large	y	y	Honeybee	Feeding	k	8k	212k	Honeybee	Hymenoptera
15/03/2021	y	y	daisy_vert	yellow	large	y	y	Honeybee	Feeding	k	8k	213k	Honeybee	Hymenoptera
15/03/2021	y	y	daisy_vert	yellow	large	y	y	Honeybee	Feeding	k	8k	214k	Honeybee	Hymenoptera
15/03/2021	y	y	daisy_vert	yellow	large	y	y	Honeybee	Feeding	k	8k	215k	Honeybee	Hymenoptera
15/03/2021	y	y	daisy_vert	yellow	large	y	y	Honeybee	Feeding	k	8k	216k	Honeybee	Hymenoptera
15/03/2021	y	y	daisy_vert	yellow	large	y	y	Honeybee	Feeding	k	8k	217k	Honeybee	Hymenoptera
15/03/2021	y	y	daisy_vert	yellow	large	y	y	Honeybee	Feeding	k	8k	218k	Honeybee	Hymenoptera
15/03/2021	y	y	daisy_vert	yellow	large	y	y	Honeybee	Approaching	k	8k	219k	Honeybee	Hymenoptera
15/03/2021	y	y	daisy_vert	yellow	large	y	y	Honeybee	Feeding	k	8k	220k	Honeybee	Hymenoptera
15/03/2021	y	y	daisy_vert	yellow	large	y	y	Honeybee	Feeding	k	8k	221k	Honeybee	Hymenoptera
15/03/2021	y	y	daisy_vert	yellow	large	y	y	Honeybee	Feeding	k	8k	222k	Honeybee	Hymenoptera
15/03/2021	y	y	daisy_vert	yellow	large	y	y	Honeybee	Feeding	k	8k	223k	Honeybee	Hymenoptera
15/03/2021	y	y	daisy_vert	yellow	large	y	y	Honeybee	Feeding	k	8k	224k	Honeybee	Hymenoptera
15/03/2021	y	y	daisy_vert	yellow	large	y	y	Honeybee	Feeding	k	8k	225k	Honeybee	Hymenoptera
15/03/2021	y	y	daisy_vert	yellow	large	y	y	Honeybee	Feeding	k	8k	226k	Honeybee	Hymenoptera
15/03/2021	y	y	daisy_vert	yellow	large	y	y	Honeybee	Feeding	k	8k	227k	Honeybee	Hymenoptera
15/03/2021	y	y	daisy_vert	yellow	large	y	y	Honeybee	Feeding	k	8k	228k	Honeybee	Hymenoptera
15/03/2021	y	y	daisy_vert	yellow	large	y	y	Honeybee	Feeding	k	8k	229k	Honeybee	Hymenoptera
15/03/2021	y	y	daisy_vert	yellow	large	y	y	Honeybee	Feeding	k	8k	230k	Honeybee	Hymenoptera
15/03/2021	y	y	daisy_vert	yellow	large	y	y	Honeybee	Feeding	k	8k	231k	Honeybee	Hymenoptera
15/03/2021	y	y	daisy_vert	yellow	large	y	y	Honeybee	Feeding	k	8k	232k	Honeybee	Hymenoptera
15/03/2021	y	y	daisy_vert	yellow	large	y	y	Honeybee	Approaching	k	8k	233k	Honeybee	Hymenoptera
15/03/2021	y	y	daisy_vert	yellow	large	y	y	Honeybee	Feeding	k	8k	234k	Honeybee	Hymenoptera
15/03/2021	y	y	daisy_vert	yellow	large	y	y	Honeybee	Feeding	k	8k	235k	Honeybee	Hymenoptera
15/03/2021	y	y	daisy_vert	yellow	large	y	y	Honeybee	Feeding	k	8k	236k	Honeybee	Hymenoptera
15/03/2021	y	y	daisy_vert	yellow	large	y	y	Honeybee	Feeding	k	8k	237k	Honeybee	Hymenoptera
15/03/2021	y	y	daisy_vert	yellow	large	y	y	Honeybee	Feeding	k	8k	238k	Honeybee	Hymenoptera
15/03/2021	y	y	daisy_vert	yellow	large	y	y	Honeybee	Feeding	k	8k	239k	Honeybee	Hymenoptera
15/03/2021	y	y	daisy_vert	yellow	large	y	y	Honeybee	Feeding	k	8k	240k	Honeybee	Hymenoptera
15/03/2021	y	y	daisy_vert	yellow	large	y	y	Honeybee	Approaching	k	8k	241k	Honeybee	Hymenoptera
15/03/2021	y	y	daisy_vert	yellow	large	y	y	Honeybee	Feeding	k	8k	242k	Honeybee	Hymenoptera
15/03/2021	y	y	daisy_vert	yellow	large	y	y	Honeybee	Feeding	k	8k	243k	Honeybee	Hymenoptera
19/04/2021	n	n	daisy_vert	yellow	small	n	y	Tiny fly	Approaching	k	2k	244k	Diptera	Diptera
19/04/2021	n	n	daisy_vert	yellow	small	n	y	Tiny fly	Approaching	k	2k	245k	Diptera	Diptera
19/04/2021	n	n	daisy_vert	yellow	small	n	y	Hoverfly (Syrphidae)	Approaching	k	2k	246k	Hoverfly (Syrphidae)	Diptera
19/04/2021	n	y	daisy_vert	blue	small	y	n	Diptera	Landing	k	4k	247k	Diptera	Diptera
19/04/2021	y	y	daisy	yellow	small	n	n	Ladybug	Approaching	k	7k	248k	Coleoptera	Coleoptera
19/04/2021	y	y	daisy	yellow	small	n	n	Diptera	Landing	k	7k	249k	Diptera	Diptera
19/04/2021	y	y	daisy_vert	yellow	large	y	y	Honeybee	Feeding	k	8k	250k	Honeybee	Hymenoptera
19/04/2021	y	y	daisy_vert	yellow	large	y	y	Diptera	Landing	k	8k	251k	Diptera	Diptera
19/04/2021	y	y	daisy_vert	yellow	large	y	y	Hymenoptera	Approaching	k	8k	252k	Hymenoptera	Hymenoptera
19/04/2021	y	y	daisy_vert	yellow	large	y	y	Diptera	Feeding	k	8k	253k	Diptera	Diptera
19/04/2021	y	y	daisy_vert	yellow	large	y	y	Honeybee	Feeding	k	8k	254k	Honeybee	Hymenoptera
19/04/2021	y	y	daisy_vert	yellow	large	y	y	Honeybee	Feeding	k	8k	255k	Honeybee	Hymenoptera
21/04/2021	n	n	daisy	yellow	large	y	n	Tiny fly	Landing	k	1k	256k	Diptera	Diptera
21/04/2021	n	n	daisy	yellow	large	y	n	Tiny fly	Landing	k	1k	257k	Diptera	Diptera
21/04/2021	n	n	daisy	yellow	large	y	n	Diptera	Landing	k	1k	258k	Diptera	Diptera
21/04/2021	n	n	daisy	yellow	large	y	n	Flying insect	Landing	k	1k	259k	Unidentified insect	Unidentified insect
21/04/2021	n	n	daisy_vert	yellow	small	n	y	Tiny fly	Approaching	k	2k	260k	Diptera	Diptera
21/04/2021	n	n	daisy_vert	yellow	small	n	y	Diptera	Approaching	k	2k	261k	Diptera	Diptera
21/04/2021	n	n	daisy_vert	yellow	small	n	y	Diptera	Approaching	k	2k	262k	Diptera	Diptera
21/04/2021	n	n	daisy_vert	yellow	small	n	y	Diptera	Approaching	k	2k	263k	Diptera	Diptera
21/04/2021	n	y	daisy	blue	large	n	y	Honeybee	Approaching	k	3k	264k	Honeybee	Hymenoptera
21/04/2021	n	y	daisy_vert	blue	small	y	n	Hoverfly (Syrphidae)	Approaching	k	4k	265k	Hoverfly (Syrphidae)	Diptera
21/04/2021	y	n	daisy_vert	blue	large	n	n	Flying insect	Landing	k	6k	266k	Unidentified insect	Unidentified insect
21/04/2021	y	y	daisy_vert	yellow	large	y	y	Tiny fly	Landing	k	8k	267k	Diptera	Diptera
21/04/2021	y	y	daisy_vert	yellow	large	y	y	Tiny fly	Landing	k	8k	268k	Diptera	Diptera
21/04/2021	y	y	daisy_vert	yellow	large	y	y	Tiny fly	Approaching	k	8k	269k	Diptera	Diptera
21/04/2021	y	y	daisy_vert	yellow	large	y	y	Tiny fly	Landing	k	8k	270k	Diptera	Diptera
21/04/2021	y	y	daisy_vert	yellow	large	y	y	Tiny fly	Landing	k	8k	271k	Diptera	Diptera
9/05/2021	n	n	daisy	yellow	large	y	n	Fly	Landing	k	1k	272k	Diptera	Diptera
9/05/2021	n	n	daisy	yellow	large	y	n	Fly	Landing	k	1k	273k	Diptera	Diptera
9/05/2021	n	y	daisy_vert	blue	small	y	n	Diptera	Approaching	k	4k	274k	Diptera	Diptera
9/05/2021	n	y	daisy_vert	blue	small	y	n	Fly	Approaching	k	4k	275k	Diptera	Diptera
9/05/2021	n	y	daisy_vert	blue	small	y	n	Fruit fly	Landing	k	4k	276k	Diptera	Diptera
9/05/2021	y	n	daisy	blue	small	y	y	Fly	Approaching	k	5k	277k	Diptera	Diptera
9/05/2021	y	n	daisy	blue	small	y	y	Mosquito	Approaching	k	5k	278k	Mosquito	Diptera
9/05/2021	y	n	daisy_vert	blue	large	n	n	Tiny fly	Landing	k	6k	279k	Diptera	Diptera
9/05/2021	y	n	daisy_vert	blue	large	n	n	Hoverfly (Syrphidae)	Approaching	k	6k	280k	Hoverfly (Syrphidae)	Diptera
9/05/2021	y	y	daisy	yellow	small	n	n	Tiny fly	Landing	k	7k	281k	Diptera	Diptera
9/05/2021	y	y	daisy	yellow	small	n	n	Flying insect	Landing	k	7k	282k	Unidentified insect	Unidentified insect
9/05/2021	y	y	daisy	yellow	small	n	n	Tiny fly	Approaching	k	7k	283k	Diptera	Diptera
9/05/2021	y	y	daisy	yellow	small	n	n	Tiny fly	Landing	k	7k	284k	Diptera	Diptera
9/05/2021	y	y	daisy	yellow	small	n	n	Tiny fly	Landing	k	7k	285k	Diptera	Diptera
9/05/2021	y	y	daisy	yellow	small	n	n	Tiny fly	Approaching	k	7k	286k	Diptera	Diptera
9/05/2021	y	y	daisy_vert	yellow	large	y	y	Tiny fly	Feeding	k	8k	287k	Diptera	Diptera
9/05/2021	y	y	daisy_vert	yellow	large	y	y	Tiny fly	Landing	k	8k	288k	Diptera	Diptera
9/05/2021	y	y	daisy_vert	yellow	large	y	y	Fly	Landing	k	8k	289k	Diptera	Diptera
9/05/2021	y	y	daisy_vert	yellow	large	y	y	Tiny fly	Landing	k	8k	290k	Diptera	Diptera
26/05/2021	n	n	daisy	yellow	large	y	n	Tiny fly	Landing	k	1k	291k	Diptera	Diptera
26/05/2021	n	n	daisy	yellow	large	y	n	Tiny fly	Landing	k	1k	292k	Diptera	Diptera
26/05/2021	n	n	daisy	yellow	large	y	n	Tiny fly	Landing	k	1k	293k	Diptera	Diptera
26/05/2021	n	n	daisy	yellow	large	y	n	Tiny fly	Landing	k	1k	294k	Diptera	Diptera
26/05/2021	n	n	daisy	yellow	large	y	n	Tiny fly	Approaching	k	1k	295k	Diptera	Diptera
26/05/2021	n	n	daisy_vert	yellow	small	n	y	Tiny fly	Landing	k	2k	296k	Diptera	Diptera
26/05/2021	n	y	daisy	blue	large	n	y	Tiny fly	Landing	k	3k	297k	Diptera	Diptera
26/05/2021	n	y	daisy	blue	large	n	y	Tiny fly	Landing	k	3k	298k	Diptera	Diptera
26/05/2021	n	y	daisy	blue	large	n	y	Fly	Approaching	k	3k	299k	Diptera	Diptera
26/05/2021	n	y	daisy	blue	large	n	y	Tiny fly	Approaching	k	3k	300k	Diptera	Diptera
26/05/2021	n	y	daisy	blue	large	n	y	Tiny fly	Landing	k	3k	301k	Diptera	Diptera
26/05/2021	n	y	daisy	blue	large	n	y	Fly	Approaching	k	3k	302k	Diptera	Diptera
26/05/2021	n	y	daisy	blue	large	n	y	Tiny fly	Approaching	k	3k	303k	Diptera	Diptera
26/05/2021	n	y	daisy_vert	blue	small	y	n	Hoverfly (Syrphidae)	Approaching	k	4k	304k	Hoverfly (Syrphidae)	Diptera
26/05/2021	n	y	daisy_vert	blue	small	y	n	Hoverfly (Syrphidae)	Approaching	k	4k	305k	Hoverfly (Syrphidae)	Diptera
26/05/2021	n	y	daisy_vert	blue	small	y	n	Fly	Approaching	k	4k	306k	Diptera	Diptera
26/05/2021	n	y	daisy_vert	blue	small	y	n	Tiny fly	Approaching	k	4k	307k	Diptera	Diptera
26/05/2021	y	y	daisy	yellow	small	n	n	Fly	Approaching	k	7k	308k	Diptera	Diptera
26/05/2021	y	y	daisy	yellow	small	n	n	Fly	Approaching	k	7k	309k	Diptera	Diptera
26/05/2021	y	y	daisy	yellow	small	n	n	Tiny fly	Landing	k	7k	310k	Diptera	Diptera
26/05/2021	y	y	daisy	yellow	small	n	n	Diptera	Landing	k	7k	311k	Diptera	Diptera
26/05/2021	y	y	daisy_vert	yellow	large	y	y	Fly	Landing	k	8k	312k	Diptera	Diptera
26/05/2021	y	y	daisy_vert	yellow	large	y	y	Fly	Approaching	k	8k	313k	Diptera	Diptera
26/05/2021	y	y	daisy_vert	yellow	large	y	y	Tiny fly	Landing	k	8k	314k	Diptera	Diptera
26/05/2021	y	y	daisy_vert	yellow	large	y	y	Fly	Landing	k	8k	315k	Diptera	Diptera
26/05/2021	y	y	daisy_vert	yellow	large	y	y	Fly	Landing	k	8k	316k	Diptera	Diptera
26/05/2021	y	y	daisy_vert	yellow	large	y	y	Tiny fly	Approaching	k	8k	317k	Diptera	Diptera
26/05/2021	y	y	daisy_vert	yellow	large	y	y	Fly	Landing	k	8k	318k	Diptera	Diptera
26/05/2021	y	y	daisy_vert	yellow	large	y	y	Tiny fly	Approaching	k	8k	319k	Diptera	Diptera
5/06/2021	n	n	daisy	yellow	large	y	n	Fly	Approaching	k	1k	320k	Diptera	Diptera
5/06/2021	n	y	daisy	blue	large	n	y	Tiny fly	Approaching	k	3k	321k	Diptera	Diptera
5/06/2021	n	y	daisy	blue	large	n	y	Diptera	Landing	k	3k	322k	Diptera	Diptera
5/06/2021	n	y	daisy	blue	large	n	y	Fly	Approaching	k	3k	323k	Diptera	Diptera
5/06/2021	n	y	daisy	blue	large	n	y	Fly	Approaching	k	3k	324k	Diptera	Diptera
5/06/2021	n	y	daisy_vert	blue	small	y	n	Diptera	Approaching	k	4k	325k	Diptera	Diptera
5/06/2021	n	y	daisy_vert	blue	small	y	n	Honeybee	Feeding	k	4k	326k	Honeybee	Hymenoptera
5/06/2021	n	y	daisy_vert	blue	small	y	n	Diptera	Approaching	k	4k	327k	Diptera	Diptera
5/06/2021	n	y	daisy_vert	blue	small	y	n	Honeybee	Feeding	k	4k	328k	Honeybee	Hymenoptera
5/06/2021	y	n	daisy	blue	small	y	y	Diptera	Approaching	k	5k	329k	Diptera	Diptera
5/06/2021	y	n	daisy	blue	small	y	y	Fly	Approaching	k	5k	330k	Diptera	Diptera
5/06/2021	y	n	daisy_vert	blue	large	n	n	Fly	Approaching	k	6k	331k	Diptera	Diptera
5/06/2021	y	n	daisy_vert	blue	large	n	n	Fly	Approaching	k	6k	332k	Diptera	Diptera
5/06/2021	y	n	daisy_vert	blue	large	n	n	Hoverfly (Syrphidae)	Approaching	k	6k	333k	Hoverfly (Syrphidae)	Diptera
5/06/2021	y	y	daisy	yellow	small	n	n	Diptera	Feeding	k	7k	334k	Diptera	Diptera
5/06/2021	y	y	daisy	yellow	small	n	n	Tiny fly	Landing	k	7k	335k	Diptera	Diptera
5/06/2021	y	y	daisy_vert	yellow	large	y	y	Tiny fly	Approaching	k	8k	336k	Diptera	Diptera
7/06/2021	n	n	daisy	yellow	large	y	n	Honeybee	Feeding	k	1k	337k	Honeybee	Hymenoptera
7/06/2021	n	n	daisy_vert	yellow	small	n	y	Tiny fly	Approaching	k	2k	338k	Diptera	Diptera
7/06/2021	n	n	daisy_vert	yellow	small	n	y	Tiny fly	Approaching	k	2k	339k	Diptera	Diptera
7/06/2021	n	n	daisy_vert	yellow	small	n	y	Tiny fly	Landing	k	2k	340k	Diptera	Diptera
7/06/2021	n	n	daisy_vert	yellow	small	n	y	Diptera	Approaching	k	2k	341k	Diptera	Diptera
7/06/2021	n	n	daisy_vert	yellow	small	n	y	Tiny fly	Approaching	k	2k	342k	Diptera	Diptera
7/06/2021	n	n	daisy_vert	yellow	small	n	y	Tiny fly	Landing	k	2k	343k	Diptera	Diptera
7/06/2021	n	n	daisy_vert	yellow	small	n	y	Tiny fly	Landing	k	2k	344k	Diptera	Diptera
7/06/2021	n	y	daisy	blue	large	n	y	Hoverfly (Syrphidae), Black and white striped	Approaching	k	3k	345k	Hoverfly (Syrphidae), Black and white striped	Diptera
7/06/2021	n	y	daisy_vert	blue	small	y	n	Honeybee	Feeding	k	4k	346k	Honeybee	Hymenoptera
7/06/2021	y	n	daisy	blue	small	y	y	Honeybee	Approaching	k	5k	347k	Honeybee	Hymenoptera
7/06/2021	y	n	daisy_vert	blue	large	n	n	Honeybee	Feeding	k	6k	348k	Honeybee	Hymenoptera
7/06/2021	y	n	daisy_vert	blue	large	n	n	Honeybee	Feeding	k	6k	349k	Honeybee	Hymenoptera
7/06/2021	y	n	daisy_vert	blue	large	n	n	Honeybee	Approaching	k	6k	350k	Honeybee	Hymenoptera
7/06/2021	y	n	daisy_vert	blue	large	n	n	Honeybee	Feeding	k	6k	351k	Honeybee	Hymenoptera
7/06/2021	y	y	daisy	yellow	small	n	n	Tiny fly	Landing	k	7k	352k	Diptera	Diptera
7/06/2021	y	y	daisy	yellow	small	n	n	Tiny fly	Feeding	k	7k	353k	Diptera	Diptera
7/06/2021	y	y	daisy	yellow	small	n	n	Honeybee	Approaching	k	7k	354k	Honeybee	Hymenoptera
7/06/2021	y	y	daisy_vert	yellow	large	y	y	Tiny fly	Landing	k	8k	355k	Diptera	Diptera
7/06/2021	y	y	daisy_vert	yellow	large	y	y	Honeybee	Approaching	k	8k	356k	Honeybee	Hymenoptera
7/06/2021	y	y	daisy_vert	yellow	large	y	y	Fly	Approaching	k	8k	357k	Diptera	Diptera
7/06/2021	y	y	daisy_vert	yellow	large	y	y	Honeybee	Approaching	k	8k	358k	Honeybee	Hymenoptera
7/06/2021	y	y	daisy_vert	yellow	large	y	y	Honeybee	Approaching	k	8k	359k	Honeybee	Hymenoptera
7/06/2021	y	y	daisy_vert	yellow	large	y	y	Honeybee	Landing	k	8k	360k	Honeybee	Hymenoptera
7/06/2021	y	y	daisy_vert	yellow	large	y	y	Honeybee	Landing	k	8k	361k	Honeybee	Hymenoptera
7/06/2021	y	y	daisy_vert	yellow	large	y	y	Honeybee	Feeding	k	8k	362k	Honeybee	Hymenoptera
7/06/2021	y	y	daisy_vert	yellow	large	y	y	Honeybee	Feeding	k	8k	363k	Honeybee	Hymenoptera
44253	n	n	disc_vert	yellow	small	n	y	Unidentified insect	Landing	f	2f	364f	Unidentified insect	Unidentified insect
44253	n	n	disc_vert	yellow	small	n	y	Unidentified flying insect	Approaching	f	2f	365f	Unidentified insect	Unidentified insect
44253	n	n	disc_vert	yellow	small	n	y	Diptera	Approaching	f	2f	366f	Diptera	Diptera
44253	n	y	disc	blue	large	n	y	Diptera	Landing	f	3f	367f	Diptera	Diptera
44253	n	y	disc_vert	blue	small	y	n	Diptera	Approaching	f	4f	368f	Diptera	Diptera
44253	n	y	disc_vert	blue	small	y	n	Unidentified flying insect	Approaching	f	4f	369f	Unidentified insect	Unidentified insect
44253	n	y	disc_vert	blue	small	y	n	Diptera	Approaching	f	4f	370f	Diptera	Diptera
44253	y	n	disc	blue	small	y	y	Unidentified flying insect	Approaching	f	5f	371f	Unidentified insect	Unidentified insect
44253	y	n	disc	blue	small	y	y	Honeybee	Feeding	f	5f	372f	Honeybee	Hymenoptera
44253	y	n	disc_vert	blue	large	n	n	Tetragonula (stingless bee), I THINK	Feeding	f	6f	373f	Tetragonula_carbonaria	Hymenoptera
44253	y	n	disc_vert	blue	large	n	n	Tetragonula_carbonaria	Feeding	f	6f	374f	Tetragonula_carbonaria	Hymenoptera
44253	y	n	disc_vert	blue	large	n	n	Spider	Landing	f	6f	375f	Spider	Spider
44253	y	y	disc	yellow	small	n	n	Unidentified flying insect	Landing	f	7f	376f	Unidentified insect	Unidentified insect
44253	y	y	disc_vert	yellow	large	y	y	Diptera	Feeding	f	8f	377f	Diptera	Diptera
44253	y	y	disc_vert	yellow	large	y	y	Honeybee	Approaching	f	8f	378f	Honeybee	Hymenoptera
44253	y	y	disc_vert	yellow	large	y	y	Ladybug	Landing	f	8f	379f	Coleoptera	Coleoptera
44253	y	y	disc_vert	yellow	large	y	y	Diptera	Landing	f	8f	380f	Diptera	Diptera
44253	y	y	disc_vert	yellow	large	y	y	Honeybee	Approaching	f	8f	381f	Honeybee	Hymenoptera
44255	n	n	disc	yellow	large	y	n	Unidentified flying insect	Approaching	f	1f	382f	Unidentified insect	Unidentified insect
44255	n	n	disc_vert	yellow	small	n	y	Diptera	Approaching	f	2f	383f	Diptera	Diptera
44255	n	y	disc	blue	large	n	y	Fruit fly	Approaching	f	3f	384f	Diptera	Diptera
44255	n	y	disc	blue	large	n	y	Unidentified flying insect	Landing	f	3f	385f	Unidentified insect	Unidentified insect
44255	n	y	disc	blue	large	n	y	Moth	Approaching	f	3f	386f	Lepidoptera	Lepidoptera
44255	n	y	disc	blue	large	n	y	Unidentified flying insect	Approaching	f	3f	387f	Unidentified insect	Unidentified insect
44255	n	y	disc_vert	blue	small	y	n	Tetragonula_carbonaria	Feeding	f	4f	388f	Tetragonula_carbonaria	Hymenoptera
44255	n	y	disc_vert	blue	small	y	n	Tetragonula_carbonaria	Feeding	f	4f	389f	Tetragonula_carbonaria	Hymenoptera
44255	n	y	disc_vert	blue	small	y	n	Tetragonula_carbonaria	Feeding	f	4f	390f	Tetragonula_carbonaria	Hymenoptera
44255	n	y	disc_vert	blue	small	y	n	Tetragonula_carbonaria	Feeding	f	4f	391f	Tetragonula_carbonaria	Hymenoptera
44255	n	y	disc_vert	blue	small	y	n	Tetragonula_carbonaria	Feeding	f	4f	392f	Tetragonula_carbonaria	Hymenoptera
44255	y	n	disc	blue	small	y	y	Diptera	Approaching	f	5f	393f	Diptera	Diptera
44255	y	n	disc	blue	small	y	y	Unidentified flying insect	Landing	f	5f	394f	Unidentified insect	Unidentified insect
44255	y	n	disc	blue	small	y	y	Hymenoptera	Approaching	f	5f	395f	Hymenoptera	Hymenoptera
44255	y	n	disc_vert	blue	large	n	n	Diptera	Landing	f	6f	396f	Diptera	Diptera
44255	y	n	disc_vert	blue	large	n	n	Diptera	Approaching	f	6f	397f	Diptera	Diptera
44255	y	n	disc_vert	blue	large	n	n	Diptera	Approaching	f	6f	398f	Diptera	Diptera
44255	y	n	disc_vert	blue	large	n	n	Diptera	Feeding	f	6f	399f	Diptera	Diptera
44255	y	y	disc	yellow	small	n	n	Diptera	Approaching	f	7f	400f	Diptera	Diptera
44255	y	y	disc_vert	yellow	large	y	y	Honeybee	Feeding	f	8f	401f	Honeybee	Hymenoptera
44255	y	y	disc_vert	yellow	large	y	y	Diptera	Landing	f	8f	402f	Diptera	Diptera
44255	y	y	disc_vert	yellow	large	y	y	Ant	Landing	f	8f	403f	Ant	Hymenoptera
44255	y	y	disc_vert	yellow	large	y	y	Diptera	Approaching	f	8f	404f	Diptera	Diptera
44255	y	y	disc_vert	yellow	large	y	y	Diptera	Approaching	f	8f	405f	Diptera	Diptera
44255	y	y	disc_vert	yellow	large	y	y	Diptera	Feeding	f	8f	406f	Diptera	Diptera
44255	y	y	disc_vert	yellow	large	y	y	Flying ant	Landing	f	8f	407f	Formicidae	Hymenoptera
44255	y	y	disc_vert	yellow	large	y	y	Unidentified insect	Landing	f	8f	408f	Unidentified insect	Unidentified insect
44255	y	y	disc_vert	yellow	large	y	y	Honeybee	Feeding	f	8f	409f	Honeybee	Hymenoptera
44255	y	y	disc_vert	yellow	large	y	y	Honeybee	Feeding	f	8f	410f	Honeybee	Hymenoptera
44256	n	n	disc	yellow	large	y	n	Diptera	Landing	f	1f	411f	Diptera	Diptera
44256	n	n	disc	yellow	large	y	n	Diptera	Landing	f	1f	412f	Diptera	Diptera
44256	n	n	disc	yellow	large	y	n	Flying ant	Approaching	f	1f	413f	Formicidae	Hymenoptera
44256	n	n	disc	yellow	large	y	n	Moth	Approaching	f	1f	414f	Lepidoptera	Lepidoptera
44256	n	n	disc	yellow	large	y	n	Moth	Approaching	f	1f	415f	Lepidoptera	Lepidoptera
44256	n	n	disc_vert	yellow	small	n	y	Unidentified flying insect	Approaching	f	2f	416f	Unidentified insect	Unidentified insect
44256	n	n	disc_vert	yellow	small	n	y	Unidentified insect	Landing	f	2f	417f	Unidentified insect	Unidentified insect
44256	n	n	disc_vert	yellow	small	n	y	Diptera	Landing	f	2f	418f	Diptera	Diptera
44256	n	n	disc_vert	yellow	small	n	y	Unidentified flying insect	Approaching	f	2f	419f	Unidentified insect	Unidentified insect
44256	n	y	disc	blue	large	n	y	Mosquito	Approaching	f	3f	420f	Mosquito	Diptera
44256	n	y	disc	blue	large	n	y	Diptera	Landing	f	3f	421f	Diptera	Diptera
44256	n	y	disc	blue	large	n	y	Diptera	Approaching	f	3f	422f	Diptera	Diptera
44256	n	y	disc_vert	blue	small	y	n	Honeybee	Approaching	f	4f	423f	Honeybee	Hymenoptera
44256	n	y	disc_vert	blue	small	y	n	Honeybee	Landing	f	4f	424f	Honeybee	Hymenoptera
44256	n	y	disc_vert	blue	small	y	n	Honeybee	Feeding	f	4f	425f	Honeybee	Hymenoptera
44256	n	y	disc_vert	blue	small	y	n	Honeybee	Feeding	f	4f	426f	Honeybee	Hymenoptera
44256	n	y	disc_vert	blue	small	y	n	Honeybee	Feeding	f	4f	427f	Honeybee	Hymenoptera
44256	n	y	disc_vert	blue	small	y	n	Honeybee	Feeding	f	4f	428f	Honeybee	Hymenoptera
44256	n	y	disc_vert	blue	small	y	n	Honeybee	Feeding	f	4f	429f	Honeybee	Hymenoptera
44256	n	y	disc_vert	blue	small	y	n	Honeybee	Feeding	f	4f	430f	Honeybee	Hymenoptera
44256	y	y	disc	yellow	small	n	n	Spider	Landing	f	7f	431f	Spider	Spider
44256	y	y	disc	yellow	small	n	n	Grasshopper	Feeding	f	7f	432f	Grasshopper	Orthoptera
44256	y	y	disc_vert	yellow	large	y	y	Honeybee	Feeding	f	8f	433f	Honeybee	Hymenoptera
44256	y	y	disc_vert	yellow	large	y	y	Tetragonula_carbonaria	Feeding	f	8f	434f	Tetragonula_carbonaria	Hymenoptera
44256	y	y	disc_vert	yellow	large	y	y	Tetragonula_carbonaria	Feeding	f	8f	435f	Tetragonula_carbonaria	Hymenoptera
44256	y	y	disc_vert	yellow	large	y	y	Honeybee	Feeding	f	8f	436f	Honeybee	Hymenoptera
44256	y	y	disc_vert	yellow	large	y	y	Honeybee	Feeding	f	8f	437f	Honeybee	Hymenoptera
44256	y	y	disc_vert	yellow	large	y	y	Honeybee	Feeding	f	8f	438f	Honeybee	Hymenoptera
44256	y	y	disc_vert	yellow	large	y	y	Honeybee	Feeding	f	8f	439f	Honeybee	Hymenoptera
44256	y	y	disc_vert	yellow	large	y	y	Tetragonula_carbonaria	Feeding	f	8f	440f	Tetragonula_carbonaria	Hymenoptera
44256	y	y	disc_vert	yellow	large	y	y	Honeybee	Feeding	f	8f	441f	Honeybee	Hymenoptera
44256	y	y	disc_vert	yellow	large	y	y	Tetragonula_carbonaria	Feeding	f	8f	442f	Tetragonula_carbonaria	Hymenoptera
44256	y	y	disc_vert	yellow	large	y	y	Tetragonula_carbonaria	Feeding	f	8f	443f	Tetragonula_carbonaria	Hymenoptera
44256	y	y	disc_vert	yellow	large	y	y	Honeybee	Feeding	f	8f	444f	Honeybee	Hymenoptera
44256	y	y	disc_vert	yellow	large	y	y	Honeybee	Feeding	f	8f	445f	Honeybee	Hymenoptera
44256	y	y	disc_vert	yellow	large	y	y	Honeybee	Feeding	f	8f	446f	Honeybee	Hymenoptera
44256	y	y	disc_vert	yellow	large	y	y	Honeybee	Feeding	f	8f	447f	Honeybee	Hymenoptera
44256	y	y	disc_vert	yellow	large	y	y	Honeybee	Feeding	f	8f	448f	Honeybee	Hymenoptera
44256	y	y	disc_vert	yellow	large	y	y	Honeybee	Feeding	f	8f	449f	Honeybee	Hymenoptera
44256	y	y	disc_vert	yellow	large	y	y	Tetragonula_carbonaria	Feeding	f	8f	450f	Tetragonula_carbonaria	Hymenoptera
44256	y	y	disc_vert	yellow	large	y	y	Honeybee	Feeding	f	8f	451f	Honeybee	Hymenoptera
44256	y	y	disc_vert	yellow	large	y	y	Tetragonula_carbonaria	Feeding	f	8f	452f	Tetragonula_carbonaria	Hymenoptera
44256	y	y	disc_vert	yellow	large	y	y	Honeybee	Feeding	f	8f	453f	Honeybee	Hymenoptera
44256	y	y	disc_vert	yellow	large	y	y	Tetragonula_carbonaria	Feeding	f	8f	454f	Tetragonula_carbonaria	Hymenoptera
44256	y	y	disc_vert	yellow	large	y	y	Tetragonula_carbonaria	Feeding	f	8f	455f	Tetragonula_carbonaria	Hymenoptera
44256	y	y	disc_vert	yellow	large	y	y	Tetragonula_carbonaria	Feeding	f	8f	456f	Tetragonula_carbonaria	Hymenoptera
44256	y	y	disc_vert	yellow	large	y	y	Honeybee	Feeding	f	8f	457f	Honeybee	Hymenoptera
44256	y	y	disc_vert	yellow	large	y	y	Honeybee	Feeding	f	8f	458f	Honeybee	Hymenoptera
44256	y	y	disc_vert	yellow	large	y	y	Honeybee	Feeding	f	8f	459f	Honeybee	Hymenoptera
44256	y	y	disc_vert	yellow	large	y	y	Honeybee	Feeding	f	8f	460f	Honeybee	Hymenoptera
44256	y	y	disc_vert	yellow	large	y	y	Honeybee	Feeding	f	8f	461f	Honeybee	Hymenoptera
44256	y	y	disc_vert	yellow	large	y	y	Tetragonula_carbonaria	Feeding	f	8f	462f	Tetragonula_carbonaria	Hymenoptera
44256	y	y	disc_vert	yellow	large	y	y	Honeybee	Feeding	f	8f	463f	Honeybee	Hymenoptera
44256	y	y	disc_vert	yellow	large	y	y	Honeybee	Feeding	f	8f	464f	Honeybee	Hymenoptera
44256	y	y	disc_vert	yellow	large	y	y	Honeybee	Feeding	f	8f	465f	Honeybee	Hymenoptera
44256	y	y	disc_vert	yellow	large	y	y	Honeybee	Feeding	f	8f	466f	Honeybee	Hymenoptera
44256	y	y	disc_vert	yellow	large	y	y	Honeybee	Feeding	f	8f	467f	Honeybee	Hymenoptera
44256	y	y	disc_vert	yellow	large	y	y	Tetragonula_carbonaria	Feeding	f	8f	468f	Tetragonula_carbonaria	Hymenoptera
44256	y	y	disc_vert	yellow	large	y	y	Tetragonula_carbonaria	Feeding	f	8f	469f	Tetragonula_carbonaria	Hymenoptera
44256	y	y	disc_vert	yellow	large	y	y	Honeybee	Feeding	f	8f	470f	Honeybee	Hymenoptera
44256	y	y	disc_vert	yellow	large	y	y	Honeybee	Feeding	f	8f	471f	Honeybee	Hymenoptera
44261	n	n	disc	yellow	large	y	n	Diptera	Landing	f	1f	472f	Diptera	Diptera
44261	n	n	disc	yellow	large	y	n	Spider	Landing	f	1f	473f	Spider	Spider
44261	n	n	disc_vert	yellow	small	n	y	Honeybee	Feeding	f	2f	474f	Honeybee	Hymenoptera
44261	n	n	disc_vert	yellow	small	n	y	Honeybee	Approaching	f	2f	475f	Honeybee	Hymenoptera
44261	n	n	disc_vert	yellow	small	n	y	Honeybee	Approaching	f	2f	476f	Honeybee	Hymenoptera
44261	n	n	disc_vert	yellow	small	n	y	Honeybee	Approaching	f	2f	477f	Honeybee	Hymenoptera
44261	n	y	disc	blue	large	n	y	Flying ant	Approaching	f	3f	478f	Formicidae	Hymenoptera
44261	n	y	disc	blue	large	n	y	Unidentified flying insect	Approaching	f	3f	479f	Unidentified insect	Unidentified insect
44261	n	y	disc	blue	large	n	y	Moth	Approaching	f	3f	480f	Lepidoptera	Lepidoptera
44261	n	y	disc_vert	blue	small	y	n	Flying ant	Approaching	f	4f	481f	Formicidae	Hymenoptera
44261	n	y	disc_vert	blue	small	y	n	Flying ant	Approaching	f	4f	482f	Formicidae	Hymenoptera
44261	n	y	disc_vert	blue	small	y	n	Flying ant	Approaching	f	4f	483f	Formicidae	Hymenoptera
44261	n	y	disc_vert	blue	small	y	n	Flying ant	Approaching	f	4f	484f	Formicidae	Hymenoptera
44261	y	n	disc	blue	small	y	y	Diptera	Approaching	f	5f	485f	Diptera	Diptera
44261	y	n	disc	blue	small	y	y	Tetragonula_carbonaria	Approaching	f	5f	486f	Tetragonula_carbonaria	Hymenoptera
44261	y	n	disc	blue	small	y	y	Flying ant	Landing	f	5f	487f	Formicidae	Hymenoptera
44261	y	n	disc_vert	blue	large	n	n	Unidentified flying insect	Landing	f	6f	488f	Unidentified insect	Unidentified insect
44261	y	n	disc_vert	blue	large	n	n	Unidentified bee	Landing	f	6f	489f	Unidentified bee	Unidentified bee
44261	y	y	disc_vert	yellow	large	y	y	Diptera	Landing	f	8f	490f	Diptera	Diptera
44261	y	y	disc_vert	yellow	large	y	y	Honeybee	Approaching	f	8f	491f	Honeybee	Hymenoptera
44261	y	y	disc_vert	yellow	large	y	y	Honeybee	Feeding	f	8f	492f	Honeybee	Hymenoptera
44261	y	y	disc_vert	yellow	large	y	y	Diptera	Feeding	f	8f	493f	Diptera	Diptera
44261	y	y	disc_vert	yellow	large	y	y	Diptera	Feeding	f	8f	494f	Diptera	Diptera
44261	y	y	disc_vert	yellow	large	y	y	Honeybee	Feeding	f	8f	495f	Honeybee	Hymenoptera
44261	y	y	disc_vert	yellow	large	y	y	Honeybee	Feeding	f	8f	496f	Honeybee	Hymenoptera
44261	y	y	disc_vert	yellow	large	y	y	Honeybee	Feeding	f	8f	497f	Honeybee	Hymenoptera
44261	y	y	disc_vert	yellow	large	y	y	Diptera	Feeding	f	8f	498f	Diptera	Diptera
44261	y	y	disc_vert	yellow	large	y	y	Honeybee	Feeding	f	8f	499f	Honeybee	Hymenoptera
44261	y	y	disc_vert	yellow	large	y	y	Honeybee	Feeding	f	8f	500f	Honeybee	Hymenoptera
44261	y	y	disc_vert	yellow	large	y	y	Honeybee	Feeding	f	8f	501f	Honeybee	Hymenoptera
44263	n	n	disc	yellow	large	y	n	Unidentified insect	Landing	f	1f	502f	Unidentified insect	Unidentified insect
44263	n	n	disc	yellow	large	y	n	Honeybee	Approaching	f	1f	503f	Honeybee	Hymenoptera
44263	n	n	disc_vert	yellow	small	n	y	Honeybee	Approaching	f	2f	504f	Honeybee	Hymenoptera
44263	n	n	disc_vert	yellow	small	n	y	Unidentified flying insect	Approaching	f	2f	505f	Unidentified insect	Unidentified insect
44263	n	n	disc_vert	yellow	small	n	y	Diptera	Landing	f	2f	506f	Diptera	Diptera
44263	n	n	disc_vert	yellow	small	n	y	Diptera	Landing	f	2f	507f	Diptera	Diptera
44263	n	n	disc_vert	yellow	small	n	y	Diptera	Landing	f	2f	508f	Diptera	Diptera
44263	n	y	disc	blue	large	n	y	Dragonfly	Approaching	f	3f	509f	Odonata	Odonata
44263	n	y	disc_vert	blue	small	y	n	Diptera	Approaching	f	4f	510f	Diptera	Diptera
44263	n	y	disc_vert	blue	small	y	n	Diptera	Landing	f	4f	511f	Diptera	Diptera
44263	n	y	disc_vert	blue	small	y	n	Honeybee	Feeding	f	4f	512f	Honeybee	Hymenoptera
44263	n	y	disc_vert	blue	small	y	n	Butterfly	Approaching	f	4f	513f	Butterfly	Butterfly
44263	n	y	disc_vert	blue	small	y	n	Diptera	Approaching	f	4f	514f	Diptera	Diptera
44263	y	n	disc	blue	small	y	y	Moth	Approaching	f	5f	515f	Lepidoptera	Lepidoptera
44263	y	n	disc_vert	blue	large	n	n	Flying ant	Landing	f	6f	516f	Formicidae	Hymenoptera
44263	y	n	disc_vert	blue	large	n	n	Hoverfly (Syrphidae)	Approaching	f	6f	517f	Hoverfly (Syrphidae)	Diptera
44263	y	n	disc_vert	blue	large	n	n	Spider	Landing	f	6f	518f	Spider	Spider
44263	y	n	disc_vert	blue	large	n	n	Dragonfly	Approaching	f	6f	519f	Odonata	Odonata
44263	y	y	disc	yellow	small	n	n	Honeybee	Approaching	f	7f	520f	Honeybee	Hymenoptera
44263	y	y	disc_vert	yellow	large	y	y	Diptera	Feeding	f	8f	521f	Diptera	Diptera
44263	y	y	disc_vert	yellow	large	y	y	Diptera	Landing	f	8f	522f	Diptera	Diptera
44263	y	y	disc_vert	yellow	large	y	y	Diptera	Landing	f	8f	523f	Diptera	Diptera
44263	y	y	disc_vert	yellow	large	y	y	Diptera	Landing	f	8f	524f	Diptera	Diptera
44263	y	y	disc_vert	yellow	large	y	y	Spider	Landing	f	8f	525f	Spider	Spider
44263	y	y	disc_vert	yellow	large	y	y	Diptera	Landing	f	8f	526f	Diptera	Diptera
44263	y	y	disc_vert	yellow	large	y	y	Diptera	Landing	f	8f	527f	Diptera	Diptera
44263	y	y	disc_vert	yellow	large	y	y	Honeybee	Approaching	f	8f	528f	Honeybee	Hymenoptera
44263	y	y	disc_vert	yellow	large	y	y	Honeybee	Approaching	f	8f	529f	Honeybee	Hymenoptera
44263	y	y	disc_vert	yellow	large	y	y	Diptera	Approaching	f	8f	530f	Diptera	Diptera
44263	y	y	disc_vert	yellow	large	y	y	Diptera	Approaching	f	8f	531f	Diptera	Diptera
44263	y	y	disc_vert	yellow	large	y	y	Diptera	Approaching	f	8f	532f	Diptera	Diptera
44268	n	n	disc	yellow	large	y	n	Ladybug	Landing	f	1f	533f	Coleoptera	Coleoptera
44268	n	n	disc	yellow	large	y	n	Unidentified flying insect	Feeding	f	1f	534f	Unidentified insect	Unidentified insect
44268	n	n	disc_vert	yellow	small	n	y	Diptera	Landing	f	2f	535f	Diptera	Diptera
44268	n	n	disc_vert	yellow	small	n	y	Unidentified flying insect	Landing	f	2f	536f	Unidentified insect	Unidentified insect
44268	n	n	disc_vert	yellow	small	n	y	Ladybug	Landing	f	2f	537f	Coleoptera	Coleoptera
44268	n	y	disc	blue	large	n	y	Honeybee	Feeding	f	3f	538f	Honeybee	Hymenoptera
44268	n	y	disc	blue	large	n	y	Diptera	Approaching	f	3f	539f	Diptera	Diptera
44268	n	y	disc_vert	blue	small	y	n	Unidentified flying insect	Approaching	f	4f	540f	Unidentified insect	Unidentified insect
44268	n	y	disc_vert	blue	small	y	n	Diptera	Landing	f	4f	541f	Diptera	Diptera
44268	n	y	disc_vert	blue	small	y	n	Diptera	Feeding	f	4f	542f	Diptera	Diptera
44268	n	y	disc_vert	blue	small	y	n	Diptera	Approaching	f	4f	543f	Diptera	Diptera
44268	n	y	disc_vert	blue	small	y	n	Diptera	Landing	f	4f	544f	Diptera	Diptera
44268	y	n	disc	blue	small	y	y	Diptera	Approaching	f	5f	545f	Diptera	Diptera
44268	y	n	disc	blue	small	y	y	Diptera	Feeding	f	5f	546f	Diptera	Diptera
44268	y	n	disc	blue	small	y	y	Honeybee	Approaching	f	5f	547f	Honeybee	Hymenoptera
44268	y	n	disc	blue	small	y	y	Diptera	Feeding	f	5f	548f	Diptera	Diptera
44268	y	n	disc_vert	blue	large	n	n	Diptera	Approaching	f	6f	549f	Diptera	Diptera
44268	y	n	disc_vert	blue	large	n	n	Spider	Landing	f	6f	550f	Spider	Spider
44268	y	n	disc_vert	blue	large	n	n	Unidentified flying insect	Approaching	f	6f	551f	Unidentified insect	Unidentified insect
44268	y	y	disc	yellow	small	n	n	Diptera	Feeding	f	7f	552f	Diptera	Diptera
44268	y	y	disc_vert	yellow	large	y	y	Diptera	Landing	f	8f	553f	Diptera	Diptera
44268	y	y	disc_vert	yellow	large	y	y	Hymenoptera	Approaching	f	8f	554f	Hymenoptera	Hymenoptera
44268	y	y	disc_vert	yellow	large	y	y	Diptera	Approaching	f	8f	555f	Diptera	Diptera
44268	y	y	disc_vert	yellow	large	y	y	Hymenoptera	Approaching	f	8f	556f	Hymenoptera	Hymenoptera
44268	y	y	disc_vert	yellow	large	y	y	Diptera	Approaching	f	8f	557f	Diptera	Diptera
44268	y	y	disc_vert	yellow	large	y	y	Diptera	Landing	f	8f	558f	Diptera	Diptera
44270	n	n	disc_vert	yellow	small	n	y	Diptera	Approaching	f	2f	559f	Diptera	Diptera
44270	n	n	disc_vert	yellow	small	n	y	Diptera	Approaching	f	2f	560f	Diptera	Diptera
44270	n	n	disc_vert	yellow	small	n	y	Honeybee	Approaching	f	2f	561f	Honeybee	Hymenoptera
44270	n	n	disc_vert	yellow	small	n	y	Diptera	Landing	f	2f	562f	Diptera	Diptera
44270	n	n	disc_vert	yellow	small	n	y	Unidentified insect	Landing	f	2f	563f	Unidentified insect	Unidentified insect
44270	n	n	disc_vert	yellow	small	n	y	Diptera	Landing	f	2f	564f	Diptera	Diptera
44270	n	n	disc_vert	yellow	small	n	y	Fruit fly	Landing	f	2f	565f	Diptera	Diptera
44270	n	n	disc_vert	yellow	small	n	y	Diptera	Approaching	f	2f	566f	Diptera	Diptera
44270	n	y	disc	blue	large	n	y	Diptera	Landing	f	3f	567f	Diptera	Diptera
44270	n	y	disc	blue	large	n	y	Diptera	Landing	f	3f	568f	Diptera	Diptera
44270	n	y	disc_vert	blue	small	y	n	Diptera	Landing	f	4f	569f	Diptera	Diptera
44270	n	y	disc_vert	blue	small	y	n	Diptera	Approaching	f	4f	570f	Diptera	Diptera
44270	n	y	disc_vert	blue	small	y	n	Diptera	Landing	f	4f	571f	Diptera	Diptera
44270	y	n	disc	blue	small	y	y	Honeybee	Feeding	f	5f	572f	Honeybee	Hymenoptera
44270	y	n	disc	blue	small	y	y	Diptera	Approaching	f	5f	573f	Diptera	Diptera
44270	y	n	disc_vert	blue	large	n	n	Unidentified flying insect	Landing	f	6f	574f	Unidentified insect	Unidentified insect
44270	y	n	disc_vert	blue	large	n	n	Fruit fly	Landing	f	6f	575f	Diptera	Diptera
44270	y	n	disc_vert	blue	large	n	n	Fruit fly	Approaching	f	6f	576f	Diptera	Diptera
44270	y	n	disc_vert	blue	large	n	n	Fruit fly	Feeding	f	6f	577f	Diptera	Diptera
44270	y	y	disc	yellow	small	n	n	Diptera	Landing	f	7f	578f	Diptera	Diptera
44270	y	y	disc	yellow	small	n	n	Honeybee	Feeding	f	7f	579f	Honeybee	Hymenoptera
44270	y	y	disc	yellow	small	n	n	Hoverfly (Syrphidae)	Feeding	f	7f	580f	Hoverfly (Syrphidae)	Diptera
44270	y	y	disc	yellow	small	n	n	Honeybee	Feeding	f	7f	581f	Honeybee	Hymenoptera
44270	y	y	disc	yellow	small	n	n	Hoverfly (Syrphidae)	Feeding	f	7f	582f	Hoverfly (Syrphidae)	Diptera
44270	y	y	disc	yellow	small	n	n	Honeybee	Approaching	f	7f	583f	Honeybee	Hymenoptera
44270	y	y	disc	yellow	small	n	n	Hoverfly (Syrphidae)	Feeding	f	7f	584f	Hoverfly (Syrphidae)	Diptera
44270	y	y	disc	yellow	small	n	n	Honeybee	Feeding	f	7f	585f	Honeybee	Hymenoptera
44270	y	y	disc	yellow	small	n	n	Hoverfly (Syrphidae)	Feeding	f	7f	586f	Hoverfly (Syrphidae)	Diptera
44270	y	y	disc	yellow	small	n	n	Honeybee	Feeding	f	7f	587f	Honeybee	Hymenoptera
44270	y	y	disc	yellow	small	n	n	Honeybee	Feeding	f	7f	588f	Honeybee	Hymenoptera
44270	y	y	disc	yellow	small	n	n	Diptera	Feeding	f	7f	589f	Diptera	Diptera
44270	y	y	disc	yellow	small	n	n	Diptera	Landing	f	7f	590f	Diptera	Diptera
44270	y	y	disc	yellow	small	n	n	Diptera	Landing	f	7f	591f	Diptera	Diptera
44270	y	y	disc	yellow	small	n	n	Diptera	Landing	f	7f	592f	Diptera	Diptera
44270	y	y	disc	yellow	small	n	n	Hoverfly (Syrphidae)	Feeding	f	7f	593f	Hoverfly (Syrphidae)	Diptera
44270	y	y	disc	yellow	small	n	n	Honeybee	Feeding	f	7f	594f	Honeybee	Hymenoptera
44270	y	y	disc	yellow	small	n	n	Diptera	Landing	f	7f	595f	Diptera	Diptera
44270	y	y	disc	yellow	small	n	n	Hoverfly (Syrphidae)	Feeding	f	7f	596f	Hoverfly (Syrphidae)	Diptera
44270	y	y	disc	yellow	small	n	n	Diptera	Landing	f	7f	597f	Diptera	Diptera
44270	y	y	disc	yellow	small	n	n	Honeybee	Feeding	f	7f	598f	Honeybee	Hymenoptera
44270	y	y	disc	yellow	small	n	n	Honeybee	Feeding	f	7f	599f	Honeybee	Hymenoptera
44270	y	y	disc_vert	yellow	large	y	y	Unidentified flying insect	Feeding	f	8f	600f	Unidentified insect	Unidentified insect
44270	y	y	disc_vert	yellow	large	y	y	Fruit fly	Feeding	f	8f	601f	Diptera	Diptera
44270	y	y	disc_vert	yellow	large	y	y	Unidentified bee	Approaching	f	8f	602f	Unidentified bee	Unidentified bee
44270	y	y	disc_vert	yellow	large	y	y	Diptera	Feeding	f	8f	603f	Diptera	Diptera
44270	y	y	disc_vert	yellow	large	y	y	Diptera	Landing	f	8f	604f	Diptera	Diptera
44270	y	y	disc_vert	yellow	large	y	y	Fruit fly	Landing	f	8f	605f	Diptera	Diptera
44305	n	y	disc	blue	large	n	y	Diptera	Landing	f	3f	606f	Diptera	Diptera
44305	n	y	disc	blue	large	n	y	Diptera	Approaching	f	3f	607f	Diptera	Diptera
44305	n	y	disc	blue	large	n	y	Honeybee	Approaching	f	3f	608f	Honeybee	Hymenoptera
44305	y	n	disc_vert	blue	large	n	n	Diptera	Approaching	f	6f	609f	Diptera	Diptera
44305	y	y	disc_vert	yellow	large	y	y	Diptera	Approaching	f	8f	610f	Diptera	Diptera
44307	n	n	disc	yellow	large	y	n	Unidentified flying insect	Landing	f	1f	611f	Unidentified insect	Unidentified insect
44307	n	n	disc_vert	yellow	small	n	y	Fruit fly	Approaching	f	2f	612f	Diptera	Diptera
44307	n	n	disc_vert	yellow	small	n	y	Diptera	Approaching	f	2f	613f	Diptera	Diptera
44307	n	y	disc	blue	large	n	y	Diptera	Approaching	f	3f	614f	Diptera	Diptera
44307	y	n	disc	blue	small	y	y	Hoverfly (Syrphidae)	Approaching	f	5f	615f	Hoverfly (Syrphidae)	Diptera
44307	y	n	disc	blue	small	y	y	Diptera	Landing	f	5f	616f	Diptera	Diptera
44307	y	n	disc_vert	blue	large	n	n	Diptera	Landing	f	6f	617f	Diptera	Diptera
44307	y	y	disc_vert	yellow	large	y	y	Unidentified flying insect	Landing	f	8f	618f	Unidentified insect	Unidentified insect
44307	y	y	disc_vert	yellow	large	y	y	Unidentified flying insect	Landing	f	8f	619f	Unidentified insect	Unidentified insect
44325	n	n	disc	yellow	large	y	n	Diptera	Landing	f	1f	620f	Diptera	Diptera
44325	n	n	disc	yellow	large	y	n	Diptera	Landing	f	1f	621f	Diptera	Diptera
44325	n	n	disc	yellow	large	y	n	Diptera	Landing	f	1f	622f	Diptera	Diptera
44325	n	n	disc	yellow	large	y	n	Diptera	Landing	f	1f	623f	Diptera	Diptera
44325	n	n	disc	yellow	large	y	n	Diptera	Landing	f	1f	624f	Diptera	Diptera
44325	n	n	disc	yellow	large	y	n	Diptera	Landing	f	1f	625f	Diptera	Diptera
44325	n	n	disc	yellow	large	y	n	Diptera	Landing	f	1f	626f	Diptera	Diptera
44325	n	n	disc	yellow	large	y	n	Diptera	Landing	f	1f	627f	Diptera	Diptera
44325	n	n	disc	yellow	large	y	n	Diptera	Landing	f	1f	628f	Diptera	Diptera
44325	n	n	disc	yellow	large	y	n	Diptera	Landing	f	1f	629f	Diptera	Diptera
44325	n	n	disc	yellow	large	y	n	Diptera	Landing	f	1f	630f	Diptera	Diptera
44325	n	n	disc	yellow	large	y	n	Diptera	Landing	f	1f	631f	Diptera	Diptera
44325	n	n	disc	yellow	large	y	n	Diptera	Landing	f	1f	632f	Diptera	Diptera
44325	n	n	disc	yellow	large	y	n	Diptera	Landing	f	1f	633f	Diptera	Diptera
44325	n	n	disc	yellow	large	y	n	Diptera	Landing	f	1f	634f	Diptera	Diptera
44325	n	n	disc	yellow	large	y	n	Diptera	Landing	f	1f	635f	Diptera	Diptera
44325	n	n	disc	yellow	large	y	n	Diptera	Landing	f	1f	636f	Diptera	Diptera
44325	n	n	disc	yellow	large	y	n	Diptera	Landing	f	1f	637f	Diptera	Diptera
44325	n	n	disc	yellow	large	y	n	Diptera	Landing	f	1f	638f	Diptera	Diptera
44325	n	n	disc	yellow	large	y	n	Diptera	Landing	f	1f	639f	Diptera	Diptera
44325	n	n	disc	yellow	large	y	n	Unidentified flying insect	Landing	f	1f	640f	Unidentified insect	Unidentified insect
44325	n	n	disc	yellow	large	y	n	Diptera	Landing	f	1f	641f	Diptera	Diptera
44325	n	n	disc	yellow	large	y	n	Diptera	Landing	f	1f	642f	Diptera	Diptera
44325	n	n	disc	yellow	large	y	n	Diptera	Landing	f	1f	643f	Diptera	Diptera
44325	n	n	disc	yellow	large	y	n	Unidentified flying insect	Approaching	f	1f	644f	Unidentified insect	Unidentified insect
44325	n	n	disc_vert	yellow	small	n	y	Diptera	Landing	f	2f	645f	Diptera	Diptera
44325	n	n	disc_vert	yellow	small	n	y	Diptera	Approaching	f	2f	646f	Diptera	Diptera
44325	n	n	disc_vert	yellow	small	n	y	Diptera	Approaching	f	2f	647f	Diptera	Diptera
44325	n	n	disc_vert	yellow	small	n	y	Diptera	Landing	f	2f	648f	Diptera	Diptera
44325	n	n	disc_vert	yellow	small	n	y	Diptera	Approaching	f	2f	649f	Diptera	Diptera
44325	n	n	disc_vert	yellow	small	n	y	Diptera	Approaching	f	2f	650f	Diptera	Diptera
44325	n	n	disc_vert	yellow	small	n	y	Diptera	Landing	f	2f	651f	Diptera	Diptera
44325	n	n	disc_vert	yellow	small	n	y	Diptera	Landing	f	2f	652f	Diptera	Diptera
44325	n	n	disc_vert	yellow	small	n	y	Diptera	Landing	f	2f	653f	Diptera	Diptera
44325	n	n	disc_vert	yellow	small	n	y	Diptera	Approaching	f	2f	654f	Diptera	Diptera
44325	n	n	disc_vert	yellow	small	n	y	Diptera	Landing	f	2f	655f	Diptera	Diptera
44325	n	n	disc_vert	yellow	small	n	y	Diptera	Landing	f	2f	656f	Diptera	Diptera
44325	n	n	disc_vert	yellow	small	n	y	Diptera	Landing	f	2f	657f	Diptera	Diptera
44325	n	n	disc_vert	yellow	small	n	y	Diptera	Landing	f	2f	658f	Diptera	Diptera
44325	n	y	disc	blue	large	n	y	Diptera	Landing	f	3f	659f	Diptera	Diptera
44325	n	y	disc	blue	large	n	y	Diptera	Landing	f	3f	660f	Diptera	Diptera
44325	n	y	disc	blue	large	n	y	Hoverfly (Syrphidae)	Approaching	f	3f	661f	Hoverfly (Syrphidae)	Diptera
44325	n	y	disc	blue	large	n	y	Diptera	Landing	f	3f	662f	Diptera	Diptera
44325	y	n	disc	blue	small	y	y	Diptera	Landing	f	5f	663f	Diptera	Diptera
44325	y	n	disc	blue	small	y	y	Diptera	Landing	f	5f	664f	Diptera	Diptera
44325	y	n	disc	blue	small	y	y	Mosquito	Approaching	f	5f	665f	Diptera	Diptera
44325	y	n	disc_vert	blue	large	n	n	Flying ant	Landing	f	6f	666f	Formicidae	Hymenoptera
44325	y	y	disc	yellow	small	n	n	Diptera	Landing	f	7f	667f	Diptera	Diptera
44325	y	y	disc	yellow	small	n	n	Hoverfly (Syrphidae)	Approaching	f	7f	668f	Hoverfly (Syrphidae)	Diptera
44325	y	y	disc_vert	yellow	large	y	y	Diptera	Landing	f	8f	669f	Diptera	Diptera
44325	y	y	disc_vert	yellow	large	y	y	Diptera	Approaching	f	8f	670f	Diptera	Diptera
44325	y	y	disc_vert	yellow	large	y	y	Diptera	Approaching	f	8f	671f	Diptera	Diptera
44325	y	y	disc_vert	yellow	large	y	y	Honeybee	Feeding	f	8f	672f	Honeybee	Hymenoptera
44342	n	n	disc	yellow	large	y	n	Flying ant	Landing	f	1f	673f	Formicidae	Hymenoptera
44342	n	n	disc	yellow	large	y	n	Unidentified insect	Landing	f	1f	674f	Unidentified insect	Unidentified insect
44342	n	n	disc	yellow	large	y	n	Diptera	Approaching	f	1f	675f	Diptera	Diptera
44342	n	n	disc	yellow	large	y	n	Honeybee	Approaching	f	1f	676f	Honeybee	Hymenoptera
44342	n	y	disc_vert	blue	small	y	n	Diptera	Approaching	f	4f	677f	Diptera	Diptera
44342	n	y	disc_vert	blue	small	y	n	Diptera	Approaching	f	4f	678f	Diptera	Diptera
44342	n	y	disc_vert	blue	small	y	n	Diptera	Landing	f	4f	679f	Diptera	Diptera
44342	n	y	disc_vert	blue	small	y	n	Hoverfly (Syrphidae)	Approaching	f	4f	680f	Hoverfly (Syrphidae)	Diptera
44342	y	n	disc_vert	blue	large	n	n	Honeybee	Approaching	f	6f	681f	Honeybee	Hymenoptera
44342	y	n	disc_vert	blue	large	n	n	Diptera	Landing	f	6f	682f	Diptera	Diptera
44342	y	n	disc_vert	blue	large	n	n	Diptera	Approaching	f	6f	683f	Diptera	Diptera
44342	y	n	disc_vert	blue	large	n	n	Diptera	Approaching	f	6f	684f	Diptera	Diptera
44342	y	y	disc	yellow	small	n	n	Diptera	Landing	f	7f	685f	Diptera	Diptera
44342	y	y	disc	yellow	small	n	n	Unidentified flying insect	Landing	f	7f	686f	Unidentified insect	Unidentified insect
44342	y	y	disc	yellow	small	n	n	Diptera	Approaching	f	7f	687f	Diptera	Diptera
44342	y	y	disc	yellow	small	n	n	Diptera	Feeding	f	7f	688f	Diptera	Diptera
44342	y	y	disc	yellow	small	n	n	Diptera	Approaching	f	7f	689f	Diptera	Diptera
44342	y	y	disc	yellow	small	n	n	Diptera	Approaching	f	7f	690f	Diptera	Diptera
44342	y	y	disc	yellow	small	n	n	Diptera	Approaching	f	7f	691f	Diptera	Diptera
44342	y	y	disc	yellow	small	n	n	Diptera	Approaching	f	7f	692f	Diptera	Diptera
44342	y	y	disc	yellow	small	n	n	Diptera	Approaching	f	7f	693f	Diptera	Diptera
44342	y	y	disc	yellow	small	n	n	Diptera	Approaching	f	7f	694f	Diptera	Diptera
44342	y	y	disc	yellow	small	n	n	Diptera	Approaching	f	7f	695f	Diptera	Diptera
44342	y	y	disc	yellow	small	n	n	Diptera	Approaching	f	7f	696f	Diptera	Diptera
44342	y	y	disc	yellow	small	n	n	Diptera	Approaching	f	7f	697f	Diptera	Diptera
44342	y	y	disc	yellow	small	n	n	Diptera	Approaching	f	7f	698f	Diptera	Diptera
44342	y	y	disc	yellow	small	n	n	Diptera	Approaching	f	7f	699f	Diptera	Diptera
44342	y	y	disc	yellow	small	n	n	Diptera	Approaching	f	7f	700f	Diptera	Diptera
44342	y	y	disc	yellow	small	n	n	Diptera	Approaching	f	7f	701f	Diptera	Diptera
44342	y	y	disc	yellow	small	n	n	Diptera	Approaching	f	7f	702f	Diptera	Diptera
44342	y	y	disc	yellow	small	n	n	Diptera	Approaching	f	7f	703f	Diptera	Diptera
44342	y	y	disc	yellow	small	n	n	Diptera	Approaching	f	7f	704f	Diptera	Diptera
44342	y	y	disc	yellow	small	n	n	Diptera	Landing	f	7f	705f	Diptera	Diptera
44342	y	y	disc	yellow	small	n	n	Diptera	Landing	f	7f	706f	Diptera	Diptera
44342	y	y	disc	yellow	small	n	n	Honeybee	Approaching	f	7f	707f	Honeybee	Hymenoptera
44342	y	y	disc_vert	yellow	large	y	y	Diptera	Feeding	f	8f	708f	Diptera	Diptera
44342	y	y	disc_vert	yellow	large	y	y	Honeybee	Approaching	f	8f	709f	Honeybee	Hymenoptera
44342	y	y	disc_vert	yellow	large	y	y	Diptera	Landing	f	8f	710f	Diptera	Diptera
44353	n	n	disc	yellow	large	y	n	Diptera	Landing	f	1f	711f	Diptera	Diptera
44353	n	n	disc	yellow	large	y	n	Diptera	Approaching	f	1f	712f	Diptera	Diptera
44353	n	n	disc	yellow	large	y	n	Diptera	Landing	f	1f	713f	Diptera	Diptera
44353	n	n	disc	yellow	large	y	n	Unidentified flying insect	Landing	f	1f	714f	Unidentified insect	Unidentified insect
44353	n	n	disc	yellow	large	y	n	Unidentified flying insect	Landing	f	1f	715f	Unidentified insect	Unidentified insect
44353	n	n	disc	yellow	large	y	n	Diptera	Landing	f	1f	716f	Diptera	Diptera
44353	n	n	disc	yellow	large	y	n	Diptera	Landing	f	1f	717f	Diptera	Diptera
44353	n	n	disc	yellow	large	y	n	Diptera	Landing	f	1f	718f	Diptera	Diptera
44353	n	y	disc	blue	large	n	y	Unidentified flying insect	Approaching	f	3f	719f	Unidentified insect	Unidentified insect
44353	n	y	disc	blue	large	n	y	Hoverfly (Syrphidae)	Approaching	f	3f	720f	Hoverfly (Syrphidae)	Diptera
44353	n	y	disc_vert	blue	small	y	n	Honeybee	Approaching	f	4f	721f	Honeybee	Hymenoptera
44353	y	n	disc	blue	small	y	y	Diptera	Approaching	f	5f	722f	Diptera	Diptera
44353	y	n	disc_vert	blue	large	n	n	Diptera	Landing	f	6f	723f	Diptera	Diptera
44353	y	n	disc_vert	blue	large	n	n	Diptera	Approaching	f	6f	724f	Diptera	Diptera
44353	y	y	disc_vert	yellow	large	y	y	Honeybee	Approaching	f	8f	725f	Honeybee	Hymenoptera
44353	y	y	disc_vert	yellow	large	y	y	Flying ant	Landing	f	8f	726f	Formicidae	Hymenoptera
44354	n	n	disc	yellow	large	y	n	Diptera	Landing	f	1f	727f	Diptera	Diptera
44354	n	n	disc	yellow	large	y	n	Diptera	Landing	f	1f	728f	Diptera	Diptera
44354	n	n	disc	yellow	large	y	n	Diptera	Landing	f	1f	729f	Diptera	Diptera
44354	n	n	disc	yellow	large	y	n	Hoverfly (Syrphidae)	Approaching	f	1f	730f	Hoverfly (Syrphidae)	Diptera
44354	n	n	disc_vert	yellow	small	n	y	Honeybee	Approaching	f	2f	731f	Honeybee	Hymenoptera
44354	n	n	disc_vert	yellow	small	n	y	Honeybee	Landing	f	2f	732f	Honeybee	Hymenoptera
44354	n	n	disc_vert	yellow	small	n	y	Honeybee	Feeding	f	2f	733f	Honeybee	Hymenoptera
44354	n	y	disc	blue	large	n	y	Honeybee	Approaching	f	3f	734f	Honeybee	Hymenoptera
44354	n	y	disc	blue	large	n	y	Honeybee	Feeding	f	3f	735f	Honeybee	Hymenoptera
44354	n	y	disc	blue	large	n	y	Honeybee	Feeding	f	3f	736f	Honeybee	Hymenoptera
44354	n	y	disc_vert	blue	small	y	n	Honeybee	Feeding	f	4f	737f	Honeybee	Hymenoptera
44354	n	y	disc_vert	blue	small	y	n	Honeybee	Feeding	f	4f	738f	Honeybee	Hymenoptera
44354	n	y	disc_vert	blue	small	y	n	Honeybee	Approaching	f	4f	739f	Honeybee	Hymenoptera
44354	n	y	disc_vert	blue	small	y	n	Honeybee	Feeding	f	4f	740f	Honeybee	Hymenoptera
44354	n	y	disc_vert	blue	small	y	n	Honeybee	Feeding	f	4f	741f	Honeybee	Hymenoptera
44354	n	y	disc_vert	blue	small	y	n	Honeybee	Feeding	f	4f	742f	Honeybee	Hymenoptera
44354	n	y	disc_vert	blue	small	y	n	Honeybee	Feeding	f	4f	743f	Honeybee	Hymenoptera
44354	n	y	disc_vert	blue	small	y	n	Honeybee	Approaching	f	4f	744f	Honeybee	Hymenoptera
44354	n	y	disc_vert	blue	small	y	n	Honeybee	Feeding	f	4f	745f	Honeybee	Hymenoptera
44354	n	y	disc_vert	blue	small	y	n	Honeybee	Feeding	f	4f	746f	Honeybee	Hymenoptera
44354	n	y	disc_vert	blue	small	y	n	Honeybee	Feeding	f	4f	747f	Honeybee	Hymenoptera
44354	n	y	disc_vert	blue	small	y	n	Honeybee	Feeding	f	4f	748f	Honeybee	Hymenoptera
44354	n	y	disc_vert	blue	small	y	n	Honeybee	Feeding	f	4f	749f	Honeybee	Hymenoptera
44354	n	y	disc_vert	blue	small	y	n	Honeybee	Feeding	f	4f	750f	Honeybee	Hymenoptera
44354	n	y	disc_vert	blue	small	y	n	Honeybee	Feeding	f	4f	751f	Honeybee	Hymenoptera
44354	n	y	disc_vert	blue	small	y	n	Honeybee	Feeding	f	4f	752f	Honeybee	Hymenoptera
44354	n	y	disc_vert	blue	small	y	n	Honeybee	Feeding	f	4f	753f	Honeybee	Hymenoptera
44354	n	y	disc_vert	blue	small	y	n	Honeybee	Feeding	f	4f	754f	Honeybee	Hymenoptera
44354	n	y	disc_vert	blue	small	y	n	Honeybee	Feeding	f	4f	755f	Honeybee	Hymenoptera
44354	n	y	disc_vert	blue	small	y	n	Honeybee	Feeding	f	4f	756f	Honeybee	Hymenoptera
44354	n	y	disc_vert	blue	small	y	n	Honeybee	Feeding	f	4f	757f	Honeybee	Hymenoptera
44354	n	y	disc_vert	blue	small	y	n	Honeybee	Feeding	f	4f	758f	Honeybee	Hymenoptera
44354	n	y	disc_vert	blue	small	y	n	Honeybee	Feeding	f	4f	759f	Honeybee	Hymenoptera
44354	n	y	disc_vert	blue	small	y	n	Honeybee	Feeding	f	4f	760f	Honeybee	Hymenoptera
44354	n	y	disc_vert	blue	small	y	n	Honeybee	Feeding	f	4f	761f	Honeybee	Hymenoptera
44354	n	y	disc_vert	blue	small	y	n	Honeybee	Feeding	f	4f	762f	Honeybee	Hymenoptera
44354	n	y	disc_vert	blue	small	y	n	Honeybee	Feeding	f	4f	763f	Honeybee	Hymenoptera
44354	n	y	disc_vert	blue	small	y	n	Honeybee	Feeding	f	4f	764f	Honeybee	Hymenoptera
44354	n	y	disc_vert	blue	small	y	n	Honeybee	Feeding	f	4f	765f	Honeybee	Hymenoptera
44354	n	y	disc_vert	blue	small	y	n	Honeybee	Approaching	f	4f	766f	Honeybee	Hymenoptera
44354	n	y	disc_vert	blue	small	y	n	Honeybee	Feeding	f	4f	767f	Honeybee	Hymenoptera
44354	n	y	disc_vert	blue	small	y	n	Honeybee	Feeding	f	4f	768f	Honeybee	Hymenoptera
44354	n	y	disc_vert	blue	small	y	n	Honeybee	Feeding	f	4f	769f	Honeybee	Hymenoptera
44354	n	y	disc_vert	blue	small	y	n	Honeybee	Feeding	f	4f	770f	Honeybee	Hymenoptera
44354	n	y	disc_vert	blue	small	y	n	Honeybee	Feeding	f	4f	771f	Honeybee	Hymenoptera
44354	n	y	disc_vert	blue	small	y	n	Honeybee	Feeding	f	4f	772f	Honeybee	Hymenoptera
44354	n	y	disc_vert	blue	small	y	n	Honeybee	Feeding	f	4f	773f	Honeybee	Hymenoptera
44354	n	y	disc_vert	blue	small	y	n	Honeybee	Feeding	f	4f	774f	Honeybee	Hymenoptera
44354	n	y	disc_vert	blue	small	y	n	Honeybee	Feeding	f	4f	775f	Honeybee	Hymenoptera
44354	n	y	disc_vert	blue	small	y	n	Honeybee	Feeding	f	4f	776f	Honeybee	Hymenoptera
44354	n	y	disc_vert	blue	small	y	n	Honeybee	Feeding	f	4f	777f	Honeybee	Hymenoptera
44354	n	y	disc_vert	blue	small	y	n	Honeybee	Feeding	f	4f	778f	Honeybee	Hymenoptera
44354	n	y	disc_vert	blue	small	y	n	Honeybee	Feeding	f	4f	779f	Honeybee	Hymenoptera
44354	n	y	disc_vert	blue	small	y	n	Honeybee	Feeding	f	4f	780f	Honeybee	Hymenoptera
44354	n	y	disc_vert	blue	small	y	n	Honeybee	Feeding	f	4f	781f	Honeybee	Hymenoptera
44354	n	y	disc_vert	blue	small	y	n	Honeybee	Feeding	f	4f	782f	Honeybee	Hymenoptera
44354	n	y	disc_vert	blue	small	y	n	Honeybee	Feeding	f	4f	783f	Honeybee	Hymenoptera
44354	n	y	disc_vert	blue	small	y	n	Honeybee	Feeding	f	4f	784f	Honeybee	Hymenoptera
44354	n	y	disc_vert	blue	small	y	n	Honeybee	Feeding	f	4f	785f	Honeybee	Hymenoptera
44354	n	y	disc_vert	blue	small	y	n	Honeybee	Feeding	f	4f	786f	Honeybee	Hymenoptera
44354	n	y	disc_vert	blue	small	y	n	Honeybee	Feeding	f	4f	787f	Honeybee	Hymenoptera
44354	n	y	disc_vert	blue	small	y	n	Honeybee	Feeding	f	4f	788f	Honeybee	Hymenoptera
44354	n	y	disc_vert	blue	small	y	n	Honeybee	Feeding	f	4f	789f	Honeybee	Hymenoptera
44354	n	y	disc_vert	blue	small	y	n	Honeybee	Feeding	f	4f	790f	Honeybee	Hymenoptera
44354	n	y	disc_vert	blue	small	y	n	Honeybee	Approaching	f	4f	791f	Honeybee	Hymenoptera
44354	n	y	disc_vert	blue	small	y	n	Honeybee	Feeding	f	4f	792f	Honeybee	Hymenoptera
44354	n	y	disc_vert	blue	small	y	n	Honeybee	Feeding	f	4f	793f	Honeybee	Hymenoptera
44354	n	y	disc_vert	blue	small	y	n	Honeybee	Feeding	f	4f	794f	Honeybee	Hymenoptera
44354	n	y	disc_vert	blue	small	y	n	Honeybee	Feeding	f	4f	795f	Honeybee	Hymenoptera
44354	n	y	disc_vert	blue	small	y	n	Honeybee	Feeding	f	4f	796f	Honeybee	Hymenoptera
44354	n	y	disc_vert	blue	small	y	n	Honeybee	Feeding	f	4f	797f	Honeybee	Hymenoptera
44354	n	y	disc_vert	blue	small	y	n	Honeybee	Feeding	f	4f	798f	Honeybee	Hymenoptera
44354	n	y	disc_vert	blue	small	y	n	Honeybee	Landing	f	4f	799f	Honeybee	Hymenoptera
44354	n	y	disc_vert	blue	small	y	n	Honeybee	Feeding	f	4f	800f	Honeybee	Hymenoptera
44354	n	y	disc_vert	blue	small	y	n	Honeybee	Feeding	f	4f	801f	Honeybee	Hymenoptera
44354	n	y	disc_vert	blue	small	y	n	Honeybee	Feeding	f	4f	802f	Honeybee	Hymenoptera
44354	y	n	disc	blue	small	y	y	Diptera	Approaching	f	5f	803f	Diptera	Diptera
44354	y	n	disc	blue	small	y	y	Diptera	Approaching	f	5f	804f	Diptera	Diptera
44354	y	n	disc	blue	small	y	y	Honeybee	Landing	f	5f	805f	Honeybee	Hymenoptera
44354	y	n	disc_vert	blue	large	n	n	Diptera	Approaching	f	6f	806f	Diptera	Diptera
44354	y	n	disc_vert	blue	large	n	n	Diptera	Approaching	f	6f	807f	Diptera	Diptera
44354	y	y	disc	yellow	small	n	n	Diptera	Approaching	f	7f	808f	Diptera	Diptera
44354	y	y	disc	yellow	small	n	n	Diptera	Approaching	f	7f	809f	Diptera	Diptera
44354	y	y	disc_vert	yellow	large	y	y	Diptera	Landing	f	8f	810f	Diptera	Diptera
44354	y	y	disc_vert	yellow	large	y	y	Fruit fly	Feeding	f	8f	811f	Diptera	Diptera
44354	y	y	disc_vert	yellow	large	y	y	Unidentified flying insect	Landing	f	8f	812f	Unidentified insect	Unidentified insect
44354	y	y	disc_vert	yellow	large	y	y	Unidentified insect	Landing	f	8f	813f	Unidentified insect	Unidentified insect
44354	y	y	disc_vert	yellow	large	y	y	Honeybee	Feeding	f	8f	814f	Honeybee	Hymenoptera
44354	y	y	disc_vert	yellow	large	y	y	Honeybee	Feeding	f	8f	815f	Honeybee	Hymenoptera
44354	y	y	disc_vert	yellow	large	y	y	Honeybee	Feeding	f	8f	816f	Honeybee	Hymenoptera
44354	y	y	disc_vert	yellow	large	y	y	Honeybee	Feeding	f	8f	817f	Honeybee	Hymenoptera
44354	y	y	disc_vert	yellow	large	y	y	Honeybee	Feeding	f	8f	818f	Honeybee	Hymenoptera
44354	y	y	disc_vert	yellow	large	y	y	Honeybee	Feeding	f	8f	819f	Honeybee	Hymenoptera
44354	y	y	disc_vert	yellow	large	y	y	Honeybee	Feeding	f	8f	820f	Honeybee	Hymenoptera
44354	y	y	disc_vert	yellow	large	y	y	Honeybee	Feeding	f	8f	821f	Honeybee	Hymenoptera
44354	y	y	disc_vert	yellow	large	y	y	Honeybee	Feeding	f	8f	822f	Honeybee	Hymenoptera
44354	y	y	disc_vert	yellow	large	y	y	Honeybee	Feeding	f	8f	823f	Honeybee	Hymenoptera
44354	y	y	disc_vert	yellow	large	y	y	Honeybee	Feeding	f	8f	824f	Honeybee	Hymenoptera
44354	y	y	disc_vert	yellow	large	y	y	Honeybee	Feeding	f	8f	825f	Honeybee	Hymenoptera
44354	y	y	disc_vert	yellow	large	y	y	Honeybee	Approaching	f	8f	826f	Honeybee	Hymenoptera
44354	y	y	disc_vert	yellow	large	y	y	Honeybee	Feeding	f	8f	827f	Honeybee	Hymenoptera
44354	y	y	disc_vert	yellow	large	y	y	Honeybee	Feeding	f	8f	828f	Honeybee	Hymenoptera
44354	y	y	disc_vert	yellow	large	y	y	Honeybee	Feeding	f	8f	829f	Honeybee	Hymenoptera
44354	y	y	disc_vert	yellow	large	y	y	Honeybee	Approaching	f	8f	830f	Honeybee	Hymenoptera
44354	y	y	disc_vert	yellow	large	y	y	Honeybee	Feeding	f	8f	831f	Honeybee	Hymenoptera
44354	y	y	disc_vert	yellow	large	y	y	Honeybee	Feeding	f	8f	832f	Honeybee	Hymenoptera
44354	y	y	disc_vert	yellow	large	y	y	Honeybee	Feeding	f	8f	833f	Honeybee	Hymenoptera
44354	y	y	disc_vert	yellow	large	y	y	Honeybee	Feeding	f	8f	834f	Honeybee	Hymenoptera
44354	y	y	disc_vert	yellow	large	y	y	Honeybee	Feeding	f	8f	835f	Honeybee	Hymenoptera
44354	y	y	disc_vert	yellow	large	y	y	Honeybee	Feeding	f	8f	836f	Honeybee	Hymenoptera
44354	y	y	disc_vert	yellow	large	y	y	Honeybee	Approaching	f	8f	837f	Honeybee	Hymenoptera
44354	y	y	disc_vert	yellow	large	y	y	Honeybee	Feeding	f	8f	838f	Honeybee	Hymenoptera
44354	y	y	disc_vert	yellow	large	y	y	Honeybee	Feeding	f	8f	839f	Honeybee	Hymenoptera
44354	y	y	disc_vert	yellow	large	y	y	Honeybee	Feeding	f	8f	840f	Honeybee	Hymenoptera
44354	y	y	disc_vert	yellow	large	y	y	Honeybee	Feeding	f	8f	841f	Honeybee	Hymenoptera
44354	y	y	disc_vert	yellow	large	y	y	Honeybee	Feeding	f	8f	842f	Honeybee	Hymenoptera
44354	y	y	disc_vert	yellow	large	y	y	Honeybee	Feeding	f	8f	843f	Honeybee	Hymenoptera
44354	y	y	disc_vert	yellow	large	y	y	Honeybee	Approaching	f	8f	844f	Honeybee	Hymenoptera
44354	y	y	disc_vert	yellow	large	y	y	Honeybee	Feeding	f	8f	845f	Honeybee	Hymenoptera
44354	y	y	disc_vert	yellow	large	y	y	Honeybee	Feeding	f	8f	846f	Honeybee	Hymenoptera
44354	y	y	disc_vert	yellow	large	y	y	Honeybee	Feeding	f	8f	847f	Honeybee	Hymenoptera
44354	y	y	disc_vert	yellow	large	y	y	Honeybee	Feeding	f	8f	848f	Honeybee	Hymenoptera
44354	y	y	disc_vert	yellow	large	y	y	Honeybee	Feeding	f	8f	849f	Honeybee	Hymenoptera
44354	y	y	disc_vert	yellow	large	y	y	Honeybee	Feeding	f	8f	850f	Honeybee	Hymenoptera
44354	y	y	disc_vert	yellow	large	y	y	Honeybee	Feeding	f	8f	851f	Honeybee	Hymenoptera
44354	y	y	disc_vert	yellow	large	y	y	Honeybee	Feeding	f	8f	852f	Honeybee	Hymenoptera
44354	y	y	disc_vert	yellow	large	y	y	Honeybee	Feeding	f	8f	853f	Honeybee	Hymenoptera
44354	y	y	disc_vert	yellow	large	y	y	Honeybee	Feeding	f	8f	854f	Honeybee	Hymenoptera
44354	y	y	disc_vert	yellow	large	y	y	Honeybee	Feeding	f	8f	855f	Honeybee	Hymenoptera
44354	y	y	disc_vert	yellow	large	y	y	Honeybee	Feeding	f	8f	856f	Honeybee	Hymenoptera
44354	y	y	disc_vert	yellow	large	y	y	Honeybee	Feeding	f	8f	857f	Honeybee	Hymenoptera
44354	y	y	disc_vert	yellow	large	y	y	Honeybee	Feeding	f	8f	858f	Honeybee	Hymenoptera
44354	y	y	disc_vert	yellow	large	y	y	Honeybee	Feeding	f	8f	859f	Honeybee	Hymenoptera
44354	y	y	disc_vert	yellow	large	y	y	Honeybee	Feeding	f	8f	860f	Honeybee	Hymenoptera
44354	y	y	disc_vert	yellow	large	y	y	Honeybee	Feeding	f	8f	861f	Honeybee	Hymenoptera
44354	y	y	disc_vert	yellow	large	y	y	Honeybee	Feeding	f	8f	862f	Honeybee	Hymenoptera
44354	y	y	disc_vert	yellow	large	y	y	Honeybee	Feeding	f	8f	863f	Honeybee	Hymenoptera
44354	y	y	disc_vert	yellow	large	y	y	Honeybee	Feeding	f	8f	864f	Honeybee	Hymenoptera
44354	y	y	disc_vert	yellow	large	y	y	Honeybee	Feeding	f	8f	865f	Honeybee	Hymenoptera
44354	y	y	disc_vert	yellow	large	y	y	Honeybee	Feeding	f	8f	866f	Honeybee	Hymenoptera
44354	y	y	disc_vert	yellow	large	y	y	Honeybee	Feeding	f	8f	867f	Honeybee	Hymenoptera
44354	y	y	disc_vert	yellow	large	y	y	Honeybee	Feeding	f	8f	868f	Honeybee	Hymenoptera
44354	y	y	disc_vert	yellow	large	y	y	Honeybee	Feeding	f	8f	869f	Honeybee	Hymenoptera
44354	y	y	disc_vert	yellow	large	y	y	Honeybee	Feeding	f	8f	870f	Honeybee	Hymenoptera
44354	y	y	disc_vert	yellow	large	y	y	Honeybee	Feeding	f	8f	871f	Honeybee	Hymenoptera
44354	y	y	disc_vert	yellow	large	y	y	Honeybee	Feeding	f	8f	872f	Honeybee	Hymenoptera
44354	y	y	disc_vert	yellow	large	y	y	Honeybee	Feeding	f	8f	873f	Honeybee	Hymenoptera
44354	y	y	disc_vert	yellow	large	y	y	Honeybee	Feeding	f	8f	874f	Honeybee	Hymenoptera
44354	y	y	disc_vert	yellow	large	y	y	Honeybee	Feeding	f	8f	875f	Honeybee	Hymenoptera
44354	y	y	disc_vert	yellow	large	y	y	Honeybee	Feeding	f	8f	876f	Honeybee	Hymenoptera
44354	y	y	disc_vert	yellow	large	y	y	Honeybee	Approaching	f	8f	877f	Honeybee	Hymenoptera
44354	y	y	disc_vert	yellow	large	y	y	Honeybee	Feeding	f	8f	878f	Honeybee	Hymenoptera
44354	y	y	disc_vert	yellow	large	y	y	Honeybee	Approaching	f	8f	879f	Honeybee	Hymenoptera
44354	y	y	disc_vert	yellow	large	y	y	Honeybee	Feeding	f	8f	880f	Honeybee	Hymenoptera
44354	y	y	disc_vert	yellow	large	y	y	Honeybee	Feeding	f	8f	881f	Honeybee	Hymenoptera
44354	y	y	disc_vert	yellow	large	y	y	Honeybee	Approaching	f	8f	882f	Honeybee	Hymenoptera
44354	y	y	disc_vert	yellow	large	y	y	Honeybee	Feeding	f	8f	883f	Honeybee	Hymenoptera
44354	y	y	disc_vert	yellow	large	y	y	Honeybee	Feeding	f	8f	884f	Honeybee	Hymenoptera
44354	y	y	disc_vert	yellow	large	y	y	Honeybee	Feeding	f	8f	885f	Honeybee	Hymenoptera
44354	y	y	disc_vert	yellow	large	y	y	Honeybee	Feeding	f	8f	886f	Honeybee	Hymenoptera
44354	y	y	disc_vert	yellow	large	y	y	Honeybee	Feeding	f	8f	887f	Honeybee	Hymenoptera
44354	y	y	disc_vert	yellow	large	y	y	Honeybee	Feeding	f	8f	888f	Honeybee	Hymenoptera
44354	y	y	disc_vert	yellow	large	y	y	Honeybee	Feeding	f	8f	889f	Honeybee	Hymenoptera
44354	y	y	disc_vert	yellow	large	y	y	Honeybee	Approaching	f	8f	890f	Honeybee	Hymenoptera
