# Supplementary material for: Artificial flowers as a tool for investigating multimodal flower choice in wild insects
Source: Ecol Evol. 2023 Nov 20;13(11):e10687. doi: 10.1002/ece3.10687 (PMC10659823; doi:10.1002/ece3.10687)
Supplement: Supplementary file 2 — Data S1 [file ECE3-13-e10687-s001.zip › multinom_visitation_metadata.xlsx]

## Sheet: Sheet1
date	date experiment conducted
pollen	Feedbee substitute present (y/n)
nectar	n= not present,y= present
shape	daisy, daisy_vert, disc, disc_vert
colour	yellow, blue
size	large, small
linalool	n= not present,y= present
citral	n= not present,y= present
insect	initial categorisation from datasheets
response	Described behaviour of the insect toward the flower as either Landing, Feeding or Approach. See manuscript for precise definition
observer	Initials of the observer (f or k)
treatmen_real	Unique flower identifier
num	ignore-used to make id_numbers
id_num	unique id_number for each observation; was calculated for an IRT analysis that we ended up not using
morphoptaxa	morphotaxa
order	Arthropod order the organism belongs to
